# Supplementary material for: Mutations That Affect the Surface Expression of TRPV6 Are Associated with the Upregulation of Serine Proteases in the Placenta of an Infant
Source: Int J Mol Sci. 2021 Nov 24;22(23):12694. doi: 10.3390/ijms222312694 (PMC8657554; doi:10.3390/ijms222312694)
Supplement: Supplementary file 1 [file ijms-22-12694-s001.zip]

Archive with 1 entries (1 files):
- ijms-1473879-supplementary.xlsx
