# Supplementary material for: Mutations That Affect the Surface Expression of TRPV6 Are Associated with the Upregulation of Serine Proteases in the Placenta of an Infant
Source: Int J Mol Sci. 2021 Nov 24;22(23):12694. doi: 10.3390/ijms222312694 (PMC8657554; doi:10.3390/ijms222312694)
Supplement: Supplementary file 1 [file ijms-22-12694-s001.zip › ijms-1473879-supplementary.xlsx]

## Sheet: human placenta
	Supplementary Table S1. Proteome analysis of human placenta. Table contains a list of protein identifications (ID) detected in several placenta sections of the affected child and a healthy placenta. A total of 740 proteins were identified with a minimum of 2 unique peptides/protein. Semi quantitative analysis was performed by total spectrum counting and summarizes proteins upregulated or downregu…
Bio View:Identified Proteins (740/768)<BR>Including 0 Decoys	Accession Number	Alternate ID	Molecular Weight	T-Test (p-value)(p < 0.05)	Fold Change by Category	affected placenta (1)	affected placenta (2)	affected placenta (3)	healthy 1	healthy 2	healthy 3
Hemoglobin subunit beta OS=Homo sapiens OX=9606 GN=HBB PE=1 SV=2	HBB_HUMAN	HBB	16 kDa	0.02	1.3	4311	4981	4014	3298	3432	3354
Hemoglobin subunit delta OS=Homo sapiens OX=9606 GN=HBD PE=1 SV=2	HBD_HUMAN	HBD	16 kDa	0.032	1.3	2677	3147	2606	2278	2292	2171
Alpha-1-antitrypsin OS=Homo sapiens OX=9606 GN=SERPINA1 PE=1 SV=3	A1AT_HUMAN	SERPINA1	47 kDa	0.017	1.6	661	553	629	452	405	283
Carbonic anhydrase 1 OS=Homo sapiens OX=9606 GN=CA1 PE=1 SV=2	CAH1_HUMAN	CA1	29 kDa	0.019	2.2	369	381	234	141	150	156
Heterogeneous nuclear ribonucleoprotein K OS=Homo sapiens OX=9606 GN=HNRNPK PE=1 SV=1	HNRPK_HUMAN	HNRNPK	51 kDa	0.041	3.8	62	61	111	40	16	6
Polypyrimidine tract-binding protein 1 OS=Homo sapiens OX=9606 GN=PTBP1 PE=1 SV=1	PTBP1_HUMAN	PTBP1	57 kDa	0.041	3	69	49	64	42	19
Bone marrow proteoglycan OS=Homo sapiens OX=9606 GN=PRG2 PE=1 SV=2	PRG2_HUMAN	PRG2	25 kDa	0.0013	5.8	75	64	83	17	2	19
Protein S100-A6 OS=Homo sapiens OX=9606 GN=S100A6 PE=1 SV=1	S10A6_HUMAN	S100A6	10 kDa	0.038	2.3	41	71	45	27	23	17
Bisphosphoglycerate mutase OS=Homo sapiens OX=9606 GN=BPGM PE=1 SV=2	PMGE_HUMAN	BPGM	30 kDa	0.011	2.2	39	39	42	22	24	9
Protein S100-A8 OS=Homo sapiens OX=9606 GN=S100A8 PE=1 SV=1	S10A8_HUMAN	S100A8	11 kDa	0.012	3.8	23	33	20	4	6	10
Histone H1.0 OS=Homo sapiens OX=9606 GN=H1F0 PE=1 SV=3	H10_HUMAN	H1F0	21 kDa	0.041	11	45	23	18	8
Serine protease HTRA1 OS=Homo sapiens OX=9606 GN=HTRA1 PE=1 SV=1	HTRA1_HUMAN	HTRA1	51 kDa	0.0014	INF	16	11	17
Cathepsin G OS=Homo sapiens OX=9606 GN=CTSG PE=1 SV=2	CATG_HUMAN	CTSG	29 kDa	< 0,00010	INF	11	11	12
Protein S100-A10 OS=Homo sapiens OX=9606 GN=S100A10 PE=1 SV=2	S10AA_HUMAN	S100A10	11 kDa	0.0065	INF	2	4	3
Macrophage-capping protein OS=Homo sapiens OX=9606 GN=CAPG PE=1 SV=2	CAPG_HUMAN	CAPG	38 kDa	0.038	INF	2	3	6
Hemoglobin subunit zeta OS=Homo sapiens OX=9606 GN=HBZ PE=1 SV=2	HBAZ_HUMAN	HBZ	16 kDa	0.041	0.5	69	114	96	227	219	131
Serum amyloid P-component OS=Homo sapiens OX=9606 GN=APCS PE=1 SV=2	SAMP_HUMAN	APCS	25 kDa	0.0027	0				15	9	11
Hepatoma-derived growth factor OS=Homo sapiens OX=9606 GN=HDGF PE=1 SV=1	HDGF_HUMAN	HDGF	27 kDa	0.031	0.2			3	8	6	4
Immunoglobulin kappa variable 2-29 OS=Homo sapiens OX=9606 GN=IGKV2-29 PE=3 SV=2	KV229_HUMAN (+1)	IGKV2-29	13 kDa	0.0011	0				7	5	5
Hemoglobin subunit alpha OS=Homo sapiens OX=9606 GN=HBA1 PE=1 SV=2	HBA_HUMAN	HBA1	15 kDa	0.38	1.2	3532	4702	2886	3233	3486	2665
Hemoglobin subunit gamma-2 OS=Homo sapiens OX=9606 GN=HBG2 PE=1 SV=2	HBG2_HUMAN	HBG2	16 kDa	0.48	0.5		3461		3738	3688
Hemoglobin subunit gamma-1 OS=Homo sapiens OX=9606 GN=HBG1 PE=1 SV=2	HBG1_HUMAN	HBG1	16 kDa	0.96	1	2967	3456	3341	3641	3546	2640
Serum albumin OS=Homo sapiens OX=9606 GN=ALB PE=1 SV=2	ALBU_HUMAN	ALB	69 kDa	0.79	1.1	2733	1599	2260	2908	1654	1569
Collagen alpha-3(VI) chain OS=Homo sapiens OX=9606 GN=COL6A3 PE=1 SV=5	CO6A3_HUMAN	COL6A3	344 kDa	0.56	0.8	1845	645	1353	2207	1409	1134
Actin, cytoplasmic 2 OS=Homo sapiens OX=9606 GN=ACTG1 PE=1 SV=1	ACTG_HUMAN	ACTG1	42 kDa	0.66	1.1	1484	1025	1372	1442	1230	911
Fibrinogen beta chain OS=Homo sapiens OX=9606 GN=FGB PE=1 SV=2	FIBB_HUMAN	FGB	56 kDa	0.28	1.3	1415	989	1637	1195	789	1188
Fibrinogen alpha chain OS=Homo sapiens OX=9606 GN=FGA PE=1 SV=2	FIBA_HUMAN	FGA	95 kDa	0.36	1.3	976	811	1301	744	532	1116
Fibronectin OS=Homo sapiens OX=9606 GN=FN1 PE=1 SV=4	FINC_HUMAN	FN1	263 kDa	0.65	1.2	786	503	1408	956	366	901
Actin, alpha cardiac muscle 1 OS=Homo sapiens OX=9606 GN=ACTC1 PE=1 SV=1	ACTC_HUMAN	ACTC1	42 kDa	0.97	1	909	582	879	959	874	559
Actin, aortic smooth muscle OS=Homo sapiens OX=9606 GN=ACTA2 PE=1 SV=1	ACTA_HUMAN	ACTA2	42 kDa	0.37	0				924
Fibrinogen gamma chain OS=Homo sapiens OX=9606 GN=FGG PE=1 SV=3	FIBG_HUMAN	FGG	52 kDa	0.52	1.2	932	592	1057	769	528	906
Serotransferrin OS=Homo sapiens OX=9606 GN=TF PE=1 SV=3	TRFE_HUMAN	TF	77 kDa	0.31	1.5	897	416	772	741	345	296
Vimentin OS=Homo sapiens OX=9606 GN=VIM PE=1 SV=4	VIME_HUMAN	VIM	54 kDa	0.55	1.1	655	507	727	692	600	368
Histone H2B type F-S OS=Homo sapiens OX=9606 GN=H2BFS PE=1 SV=2	H2BFS_HUMAN	H2BFS	14 kDa	0.37	0				580
Histone H2B type 1-C/E/F/G/I OS=Homo sapiens OX=9606 GN=HIST1H2BC PE=1 SV=4	H2B1C_HUMAN	HIST1H2BC	14 kDa	0.74	1.1	508	491	765	580	634	435
Histone H2B type 2-E OS=Homo sapiens OX=9606 GN=HIST2H2BE PE=1 SV=3	H2B2E_HUMAN	HIST2H2BE	14 kDa	0.74	1.1	488	481	750	566	616	424
Beta-actin-like protein 2 OS=Homo sapiens OX=9606 GN=ACTBL2 PE=1 SV=2	ACTBL_HUMAN	ACTBL2	42 kDa	0.51	0.5			406	442	381
Chorionic somatomammotropin hormone 1 OS=Homo sapiens OX=9606 GN=CSH1 PE=1 SV=1	CSH1_HUMAN (+1)	CSH1	25 kDa	0.65	1.1	362	329	477	458	397	168
Histone H4 OS=Homo sapiens OX=9606 GN=HIST1H4A PE=1 SV=2	H4_HUMAN	HIST1H4A	11 kDa	0.21	1.4	333	519	524	264	435	314
Annexin A1 OS=Homo sapiens OX=9606 GN=ANXA1 PE=1 SV=2	ANXA1_HUMAN	ANXA1	39 kDa	0.27	0.7	274	209	432	571	476	283
Protein-glutamine gamma-glutamyltransferase 2 OS=Homo sapiens OX=9606 GN=TGM2 PE=1 SV=2	TGM2_HUMAN	TGM2	77 kDa	0.66	1.2	381	233	413	438	301	144
Tubulin beta chain OS=Homo sapiens OX=9606 GN=TUBB PE=1 SV=2	TBB5_HUMAN	TUBB	50 kDa	0.29	1.5	442	277	548	417	298	156
Peroxiredoxin-2 OS=Homo sapiens OX=9606 GN=PRDX2 PE=1 SV=5	PRDX2_HUMAN	PRDX2	22 kDa	0.39	1.1	306	345	306	313	319	257
Heat shock protein beta-1 OS=Homo sapiens OX=9606 GN=HSPB1 PE=1 SV=2	HSPB1_HUMAN	HSPB1	23 kDa	0.67	0.9	223	194	441	372	398	219
Collagen alpha-1(VI) chain OS=Homo sapiens OX=9606 GN=COL6A1 PE=1 SV=3	CO6A1_HUMAN	COL6A1	109 kDa	0.99	1	435	109	325	421	272	181
Histone H3.2 OS=Homo sapiens OX=9606 GN=HIST2H3A PE=1 SV=3	H32_HUMAN	HIST2H3A	15 kDa	0.09	1.3	287	262	296	240	247	160
Glyceraldehyde-3-phosphate dehydrogenase OS=Homo sapiens OX=9606 GN=GAPDH PE=1 SV=3	G3P_HUMAN	GAPDH	36 kDa	0.1	1.3	331	305	403	304	269	202
Tubulin beta-4B chain OS=Homo sapiens OX=9606 GN=TUBB4B PE=1 SV=1	TBB4B_HUMAN	TUBB4B	50 kDa	0.24	1.5	383	248	481	355	241	126
Annexin A5 OS=Homo sapiens OX=9606 GN=ANXA5 PE=1 SV=2	ANXA5_HUMAN	ANXA5	36 kDa	0.74	0.9	276	238	316	331	341	209
Keratin, type II cytoskeletal 8 OS=Homo sapiens OX=9606 GN=KRT8 PE=1 SV=7	K2C8_HUMAN	KRT8	54 kDa	0.79	0.9	179	164	384	290	311	193
Tubulin beta-2A chain OS=Homo sapiens OX=9606 GN=TUBB2A PE=1 SV=1	TBB2A_HUMAN	TUBB2A	50 kDa	0.12	INF	339		416
Keratin, type I cytoskeletal 19 OS=Homo sapiens OX=9606 GN=KRT19 PE=1 SV=4	K1C19_HUMAN	KRT19	44 kDa	0.11	1.9	202	319	435	192	205	98
Keratin, type II cytoskeletal 1 OS=Homo sapiens OX=9606 GN=KRT1 PE=1 SV=6	K2C1_HUMAN	KRT1	66 kDa	0.19	0.6	276	70	185	420	270	235
Tubulin alpha-1B chain OS=Homo sapiens OX=9606 GN=TUBA1B PE=1 SV=1	TBA1B_HUMAN	TUBA1B	50 kDa	0.26	1.3	298	210	298	270	210	121
Immunoglobulin gamma-1 heavy chain OS=Homo sapiens OX=9606 PE=1 SV=2	IGG1_HUMAN		49 kDa	0.45	0.7	223	90	216	385	192	159
Histone H2A type 1-H OS=Homo sapiens OX=9606 GN=HIST1H2AH PE=1 SV=3	H2A1H_HUMAN (+2)	HIST1H2AH	14 kDa	0.084	1.4	235	280	329	192	242	190
Fibrillin-1 OS=Homo sapiens OX=9606 GN=FBN1 PE=1 SV=3	FBN1_HUMAN	FBN1	312 kDa	0.92	1.1	234	121	231	398	65	87
Apolipoprotein A-I OS=Homo sapiens OX=9606 GN=APOA1 PE=1 SV=1	APOA1_HUMAN	APOA1	31 kDa	0.28	1.4	193	193	352	195	181	160
Collagen alpha-1(IV) chain OS=Homo sapiens OX=9606 GN=COL4A1 PE=1 SV=4	CO4A1_HUMAN	COL4A1	161 kDa	0.13	1.8	325	196	320	257	117	94
Basement membrane-specific heparan sulfate proteoglycan core protein OS=Homo sapiens OX=9606 GN=HSPG2 PE=1 SV=4	PGBM_HUMAN	HSPG2	469 kDa	0.37	1.5	241	129	241	244	89	85
Histone H2A type 1-C OS=Homo sapiens OX=9606 GN=HIST1H2AC PE=1 SV=3	H2A1C_HUMAN	HIST1H2AC	14 kDa	0.37	INF		261
Protein disulfide-isomerase A3 OS=Homo sapiens OX=9606 GN=PDIA3 PE=1 SV=4	PDIA3_HUMAN	PDIA3	57 kDa	0.57	0.8	206	100	220	287	196	146
Tubulin alpha-1A chain OS=Homo sapiens OX=9606 GN=TUBA1A PE=1 SV=1	TBA1A_HUMAN	TUBA1A	50 kDa	0.76	1.3	246		240	215	168
Transgelin-2 OS=Homo sapiens OX=9606 GN=TAGLN2 PE=1 SV=3	TAGL2_HUMAN	TAGLN2	22 kDa	0.82	0.9	134	125	279	219	248	118
Immunoglobulin kappa constant OS=Homo sapiens OX=9606 GN=IGKC PE=1 SV=2	IGKC_HUMAN	IGKC	12 kDa	0.13	0				223		146
Collagen alpha-2(VI) chain OS=Homo sapiens OX=9606 GN=COL6A2 PE=1 SV=4	CO6A2_HUMAN	COL6A2	109 kDa	0.87	0.9	233	46	191	267	133	110
14-3-3 protein zeta/delta OS=Homo sapiens OX=9606 GN=YWHAZ PE=1 SV=1	1433Z_HUMAN	YWHAZ	28 kDa	0.78	1.1	196	144	234	243	177	113
ATP synthase subunit beta, mitochondrial OS=Homo sapiens OX=9606 GN=ATP5F1B PE=1 SV=3	ATPB_HUMAN	ATP5F1B	57 kDa	0.72	0.9	197	123	175	248	227	85
Laminin subunit beta-2 OS=Homo sapiens OX=9606 GN=LAMB2 PE=1 SV=2	LAMB2_HUMAN	LAMB2	196 kDa	0.88	1	225	76	201	226	170	131
Keratin, type I cytoskeletal 10 OS=Homo sapiens OX=9606 GN=KRT10 PE=1 SV=6	K1C10_HUMAN	KRT10	59 kDa	0.42	0.7	183	60	179	292	191	116
Endoplasmic reticulum chaperone BiP OS=Homo sapiens OX=9606 GN=HSPA5 PE=1 SV=2	BIP_HUMAN	HSPA5	72 kDa	0.63	1.2	214	118	210	229	131	106
Annexin A2 OS=Homo sapiens OX=9606 GN=ANXA2 PE=1 SV=2	ANXA2_HUMAN	ANXA2	39 kDa	0.3	1.4	214	123	231	175	157	71
Ubiquitin-40S ribosomal protein S27a OS=Homo sapiens OX=9606 GN=RPS27A PE=1 SV=2	RS27A_HUMAN	RPS27A	18 kDa	0.14	1.5	92	158	148	87	111	61
Keratin, type II cytoskeletal 7 OS=Homo sapiens OX=9606 GN=KRT7 PE=1 SV=5	K2C7_HUMAN	KRT7	51 kDa	0.94	1	104	122	225	161	194	107
ATP synthase subunit alpha, mitochondrial OS=Homo sapiens OX=9606 GN=ATP5F1A PE=1 SV=1	ATPA_HUMAN	ATP5F1A	60 kDa	0.73	0.9	158	86	155	214	195	53
Immunoglobulin heavy constant gamma 3 OS=Homo sapiens OX=9606 GN=IGHG3 PE=1 SV=2	IGHG3_HUMAN	IGHG3	41 kDa	0.8	0.7	130	48		251
Keratin, type I cytoskeletal 18 OS=Homo sapiens OX=9606 GN=KRT18 PE=1 SV=2	K1C18_HUMAN	KRT18	48 kDa	0.87	0.9	74	92	189	133	163	81
Endoplasmin OS=Homo sapiens OX=9606 GN=HSP90B1 PE=1 SV=1	ENPL_HUMAN	HSP90B1	92 kDa	0.66	0.9	164	94	122	208	137	91
Estradiol 17-beta-dehydrogenase 1 OS=Homo sapiens OX=9606 GN=HSD17B1 PE=1 SV=3	DHB1_HUMAN	HSD17B1	35 kDa	0.73	1.1	141	109	135	161	136	49
Tubulointerstitial nephritis antigen-like OS=Homo sapiens OX=9606 GN=TINAGL1 PE=1 SV=1	TINAL_HUMAN	TINAGL1	52 kDa	0.81	1.1	164	90	185	200	120	84
Triosephosphate isomerase OS=Homo sapiens OX=9606 GN=TPI1 PE=1 SV=3	TPIS_HUMAN	TPI1	31 kDa	0.26	1.4	145	107	210	124	126	78
Heat shock cognate 71 kDa protein OS=Homo sapiens OX=9606 GN=HSPA8 PE=1 SV=1	HSP7C_HUMAN	HSPA8	71 kDa	0.2	1.3	148	108	177	131	105	86
Collagen alpha-2(IV) chain OS=Homo sapiens OX=9606 GN=COL4A2 PE=1 SV=4	CO4A2_HUMAN	COL4A2	168 kDa	0.55	1.3	183	86	182	189	80	90
Nidogen-1 OS=Homo sapiens OX=9606 GN=NID1 PE=1 SV=3	NID1_HUMAN	NID1	136 kDa	0.37	0.7	146	41	113	163	131	110
Protein disulfide-isomerase OS=Homo sapiens OX=9606 GN=P4HB PE=1 SV=3	PDIA1_HUMAN	P4HB	57 kDa	0.56	1.2	143	99	131	142	120	55
Keratin, type I cytoskeletal 9 OS=Homo sapiens OX=9606 GN=KRT9 PE=1 SV=3	K1C9_HUMAN	KRT9	62 kDa	0.29	0.6	147	50	75	254	126	99
Ezrin OS=Homo sapiens OX=9606 GN=EZR PE=1 SV=4	EZRI_HUMAN	EZR	69 kDa	0.55	1.2	152	81	138	151	99	50
Histone H1.2 OS=Homo sapiens OX=9606 GN=HIST1H1C PE=1 SV=2	H12_HUMAN	HIST1H1C	21 kDa	0.09	1.6	190	120	137	116	94	67
Peroxiredoxin-6 OS=Homo sapiens OX=9606 GN=PRDX6 PE=1 SV=3	PRDX6_HUMAN	PRDX6	25 kDa	0.18	1.5	133	109	160	115	110	44
Alpha-enolase OS=Homo sapiens OX=9606 GN=ENO1 PE=1 SV=2	ENOA_HUMAN	ENO1	47 kDa	0.77	1.1	127	64	154	132	134	40
Immunoglobulin kappa light chain OS=Homo sapiens OX=9606 PE=1 SV=1	IGK_HUMAN		23 kDa	0.58	1.2	127	89	173	152	94	85
Fructose-bisphosphate aldolase A OS=Homo sapiens OX=9606 GN=ALDOA PE=1 SV=2	ALDOA_HUMAN	ALDOA	39 kDa	0.12	1.6	147	85	136	102	72	53
Catalase OS=Homo sapiens OX=9606 GN=CAT PE=1 SV=3	CATA_HUMAN	CAT	60 kDa	0.88	1	131	77	55	106	90	79
Peroxiredoxin-1 OS=Homo sapiens OX=9606 GN=PRDX1 PE=1 SV=1	PRDX1_HUMAN	PRDX1	22 kDa	0.9	1	101	91	130	122	134	75
Cholesterol side-chain cleavage enzyme, mitochondrial OS=Homo sapiens OX=9606 GN=CYP11A1 PE=1 SV=2	CP11A_HUMAN	CYP11A1	60 kDa	0.96	1	136	81	117	156	136	36
Alpha-actinin-4 OS=Homo sapiens OX=9606 GN=ACTN4 PE=1 SV=2	ACTN4_HUMAN	ACTN4	105 kDa	0.68	1.2	156	62	131	152	94	47
Purine nucleoside phosphorylase OS=Homo sapiens OX=9606 GN=PNP PE=1 SV=2	PNPH_HUMAN	PNP	32 kDa	0.4	1.4	130	87	155	92	140	41
Angiotensinogen OS=Homo sapiens OX=9606 GN=AGT PE=1 SV=1	ANGT_HUMAN	AGT	53 kDa	0.86	1.1	121	58	173	127	113	93
Lumican OS=Homo sapiens OX=9606 GN=LUM PE=1 SV=2	LUM_HUMAN	LUM	38 kDa	0.31	0.7	101	26	116	163	131	79
Phosphoglycerate kinase 1 OS=Homo sapiens OX=9606 GN=PGK1 PE=1 SV=3	PGK1_HUMAN	PGK1	45 kDa	0.22	1.6	109	71	143	95	73	39
Immunoglobulin heavy constant gamma 4 OS=Homo sapiens OX=9606 GN=IGHG4 PE=1 SV=1	IGHG4_HUMAN	IGHG4	36 kDa	0.46	0.6	120		109	182	90	81
Laminin subunit gamma-1 OS=Homo sapiens OX=9606 GN=LAMC1 PE=1 SV=3	LAMC1_HUMAN	LAMC1	178 kDa	0.55	0.8	122	28	112	147	95	89
Vitronectin OS=Homo sapiens OX=9606 GN=VTN PE=1 SV=1	VTNC_HUMAN	VTN	54 kDa	0.59	0.8	89	48	146	131	86	121
14-3-3 protein epsilon OS=Homo sapiens OX=9606 GN=YWHAE PE=1 SV=1	1433E_HUMAN	YWHAE	29 kDa	0.98	1	97	63	136	130	116	53
Histone H2A type 2-B OS=Homo sapiens OX=9606 GN=HIST2H2AB PE=1 SV=3	H2A2B_HUMAN	HIST2H2AB	14 kDa	0.1	1.5	116	103	156	90	100	62
Flavin reductase (NADPH) OS=Homo sapiens OX=9606 GN=BLVRB PE=1 SV=3	BLVRB_HUMAN	BLVRB	22 kDa	0.28	1.2	98	120	112	93	114	58
Alkaline phosphatase, placental type OS=Homo sapiens OX=9606 GN=ALPP PE=1 SV=2	PPB1_HUMAN	ALPP	58 kDa	0.75	1.2	135	32	135	142	76	37
Histone H2A.V OS=Homo sapiens OX=9606 GN=H2AFV PE=1 SV=3	H2AV_HUMAN (+1)	H2AFV	14 kDa	0.17	1.9	110	121	138	93	105
Immunoglobulin heavy constant gamma 2 OS=Homo sapiens OX=9606 GN=IGHG2 PE=1 SV=2	IGHG2_HUMAN	IGHG2	36 kDa	0.37	0				167
Heat shock-related 70 kDa protein 2 OS=Homo sapiens OX=9606 GN=HSPA2 PE=1 SV=1	HSP72_HUMAN	HSPA2	70 kDa	0.37	0				106
14-3-3 protein beta/alpha OS=Homo sapiens OX=9606 GN=YWHAB PE=1 SV=3	1433B_HUMAN	YWHAB	28 kDa	0.52	1.2	87	85	130	110	88	61
Heat shock 70 kDa protein 1A OS=Homo sapiens OX=9606 GN=HSPA1A PE=1 SV=1	HS71A_HUMAN (+1)	HSPA1A	70 kDa	0.1	1.4	91	91	132	83	72	69
Immunoglobulin lambda constant 2 OS=Homo sapiens OX=9606 GN=IGLC2 PE=1 SV=1	IGLC2_HUMAN (+1)	IGLC2	11 kDa	0.93	1	115	61	105	122	82	71
Peptidyl-prolyl cis-trans isomerase B OS=Homo sapiens OX=9606 GN=PPIB PE=1 SV=2	PPIB_HUMAN	PPIB	24 kDa	0.77	0.9	78	50	99	91	107	50
Complement C3 OS=Homo sapiens OX=9606 GN=C3 PE=1 SV=2	CO3_HUMAN	C3	187 kDa	0.93	1	121	41	96	137	61	69
Keratin, type II cytoskeletal 6A OS=Homo sapiens OX=9606 GN=KRT6A PE=1 SV=3	K2C6A_HUMAN	KRT6A	60 kDa	0.62	0.7	84		71	136	96
Collagen alpha-2(I) chain OS=Homo sapiens OX=9606 GN=COL1A2 PE=1 SV=7	CO1A2_HUMAN	COL1A2	129 kDa	0.41	0.7	103	16	73	144	72	72
Keratin, type II cytoskeletal 2 epidermal OS=Homo sapiens OX=9606 GN=KRT2 PE=1 SV=2	K22E_HUMAN	KRT2	65 kDa	0.21	0.6	71	31	91	124	146	61
Transitional endoplasmic reticulum ATPase OS=Homo sapiens OX=9606 GN=VCP PE=1 SV=4	TERA_HUMAN	VCP	89 kDa	0.66	1.2	116	41	95	99	78	33
Transgelin OS=Homo sapiens OX=9606 GN=TAGLN PE=1 SV=4	TAGL_HUMAN	TAGLN	23 kDa	0.19	0.4	46	8	97	156	157	49
Elongation factor 1-alpha 1 OS=Homo sapiens OX=9606 GN=EEF1A1 PE=1 SV=1	EF1A1_HUMAN	EEF1A1	50 kDa	0.8	0.9	99	34	66	135	64	30
Keratin, type I cytoskeletal 14 OS=Homo sapiens OX=9606 GN=KRT14 PE=1 SV=4	K1C14_HUMAN	KRT14	52 kDa	0.98	1	94	60	95	117	86	48
Alpha-actinin-1 OS=Homo sapiens OX=9606 GN=ACTN1 PE=1 SV=2	ACTN1_HUMAN	ACTN1	103 kDa	0.12	INF	126		104
Haptoglobin OS=Homo sapiens OX=9606 GN=HP PE=1 SV=1	HPT_HUMAN	HP	45 kDa	0.84	1.1	83	40	85	92	64	38
Protein S100-P OS=Homo sapiens OX=9606 GN=S100P PE=1 SV=2	S100P_HUMAN	S100P	10 kDa	0.22	1.4	68	106	126	58	93	58
Transketolase OS=Homo sapiens OX=9606 GN=TKT PE=1 SV=3	TKT_HUMAN	TKT	68 kDa	0.7	0.8	76	32	51	89	80	21
Band 3 anion transport protein OS=Homo sapiens OX=9606 GN=SLC4A1 PE=1 SV=3	B3AT_HUMAN	SLC4A1	102 kDa	0.41	1.4	146	69	82	113	56	37
Hemopexin OS=Homo sapiens OX=9606 GN=HPX PE=1 SV=2	HEMO_HUMAN	HPX	52 kDa	0.82	1.1	67	15	60	70	35	21
Tropomyosin alpha-4 chain OS=Homo sapiens OX=9606 GN=TPM4 PE=1 SV=3	TPM4_HUMAN	TPM4	29 kDa	0.33	0.7	80	32	64	132	71	60
Keratin, type I cytoskeletal 16 OS=Homo sapiens OX=9606 GN=KRT16 PE=1 SV=4	K1C16_HUMAN	KRT16	51 kDa	0.46	0.4	87			111	84
Malate dehydrogenase, mitochondrial OS=Homo sapiens OX=9606 GN=MDH2 PE=1 SV=3	MDHM_HUMAN	MDH2	36 kDa	0.55	0.8	69	59	82	90	129	42
Keratin, type II cytoskeletal 5 OS=Homo sapiens OX=9606 GN=KRT5 PE=1 SV=3	K2C5_HUMAN	KRT5	62 kDa	0.34	0.3	68			121	85
Desmin OS=Homo sapiens OX=9606 GN=DES PE=1 SV=3	DESM_HUMAN	DES	54 kDa	0.44	0.4			97	108	117
14-3-3 protein gamma OS=Homo sapiens OX=9606 GN=YWHAG PE=1 SV=2	1433G_HUMAN	YWHAG	28 kDa	0.81	0.9	64	59	108	104	86	57
Peptidyl-prolyl cis-trans isomerase A OS=Homo sapiens OX=9606 GN=PPIA PE=1 SV=2	PPIA_HUMAN	PPIA	18 kDa	0.51	0.7	50	37	95	123	87	38
Moesin OS=Homo sapiens OX=9606 GN=MSN PE=1 SV=3	MOES_HUMAN	MSN	68 kDa	0.73	0.7	112			99	65
14-3-3 protein theta OS=Homo sapiens OX=9606 GN=YWHAQ PE=1 SV=1	1433T_HUMAN	YWHAQ	28 kDa	0.37	INF	58
Glutathione S-transferase P OS=Homo sapiens OX=9606 GN=GSTP1 PE=1 SV=2	GSTP1_HUMAN	GSTP1	23 kDa	0.25	1.6	75	58	129	64	70	27
Neutral alpha-glucosidase AB OS=Homo sapiens OX=9606 GN=GANAB PE=1 SV=3	GANAB_HUMAN	GANAB	107 kDa	0.68	0.9	40	23	63	67	54	27
Myosin light polypeptide 6 OS=Homo sapiens OX=9606 GN=MYL6 PE=1 SV=2	MYL6_HUMAN	MYL6	17 kDa	0.7	0.9	46	55	77	64	92	43
Filamin-A OS=Homo sapiens OX=9606 GN=FLNA PE=1 SV=4	FLNA_HUMAN	FLNA	281 kDa	0.75	0.9	80	25	72	94	64	42
Heterogeneous nuclear ribonucleoproteins A2/B1 OS=Homo sapiens OX=9606 GN=HNRNPA2B1 PE=1 SV=2	ROA2_HUMAN	HNRNPA2B1	37 kDa	0.088	2.7	65	70	136	50	37	14
Annexin A4 OS=Homo sapiens OX=9606 GN=ANXA4 PE=1 SV=4	ANXA4_HUMAN	ANXA4	36 kDa	0.32	1.5	76	66	107	66	85	18
L-lactate dehydrogenase A chain OS=Homo sapiens OX=9606 GN=LDHA PE=1 SV=2	LDHA_HUMAN	LDHA	37 kDa	0.26	1.7	103	44	95	83	34	22
Collagen alpha-1(I) chain OS=Homo sapiens OX=9606 GN=COL1A1 PE=1 SV=5	CO1A1_HUMAN	COL1A1	139 kDa	0.48	0.7	72	16	66	98	39	74
Pyruvate kinase PKM OS=Homo sapiens OX=9606 GN=PKM PE=1 SV=4	KPYM_HUMAN	PKM	58 kDa	0.78	1.1	97	31	60	83	56	26
Protein S100-A11 OS=Homo sapiens OX=9606 GN=S100A11 PE=1 SV=2	S10AB_HUMAN	S100A11	12 kDa	0.58	1.2	56	47	92	63	60	45
Cathepsin D OS=Homo sapiens OX=9606 GN=CTSD PE=1 SV=1	CATD_HUMAN	CTSD	45 kDa	0.66	1.2	63	28	80	49	65	31
Prelamin-A/C OS=Homo sapiens OX=9606 GN=LMNA PE=1 SV=1	LMNA_HUMAN	LMNA	74 kDa	0.27	1.6	47	63	114	42	62	38
Nidogen-2 OS=Homo sapiens OX=9606 GN=NID2 PE=1 SV=3	NID2_HUMAN	NID2	151 kDa	0.25	0.6	60	15	43	87	67	40
Gelsolin OS=Homo sapiens OX=9606 GN=GSN PE=1 SV=1	GELS_HUMAN	GSN	86 kDa	0.71	0.9	50	27	57	60	48	39
14-3-3 protein eta OS=Homo sapiens OX=9606 GN=YWHAH PE=1 SV=4	1433F_HUMAN	YWHAH	28 kDa	0.37	0					66
Immunoglobulin lambda-1 light chain OS=Homo sapiens OX=9606 PE=1 SV=1	IGL1_HUMAN		23 kDa	0.97	1	73	39	56	82	43	41
Complement C4-B OS=Homo sapiens OX=9606 GN=C4B PE=1 SV=2	CO4B_HUMAN	C4B	193 kDa	0.99	1	55	21	70	74	39	32
Dystonin OS=Homo sapiens OX=9606 GN=DST PE=1 SV=4	DYST_HUMAN	DST	861 kDa	0.89	0.9		41	47		51	47
Protein disulfide-isomerase A6 OS=Homo sapiens OX=9606 GN=PDIA6 PE=1 SV=1	PDIA6_HUMAN	PDIA6	48 kDa	0.85	1.1	75	23	49	73	42	19
Immunoglobulin heavy constant alpha 1 OS=Homo sapiens OX=9606 GN=IGHA1 PE=1 SV=2	IGHA1_HUMAN	IGHA1	38 kDa	0.58	0.8	61	15	40	80	36	36
Heat shock protein HSP 90-beta OS=Homo sapiens OX=9606 GN=HSP90AB1 PE=1 SV=4	HS90B_HUMAN	HSP90AB1	83 kDa	0.78	1.2	66		67	61	46
40S ribosomal protein S4, X isoform OS=Homo sapiens OX=9606 GN=RPS4X PE=1 SV=2	RS4X_HUMAN	RPS4X	30 kDa	0.34	1.5	50	28	66	43	41	12
Profilin-1 OS=Homo sapiens OX=9606 GN=PFN1 PE=1 SV=2	PROF1_HUMAN	PFN1	15 kDa	0.82	0.9	55	17	86	63	75	37
L-lactate dehydrogenase B chain OS=Homo sapiens OX=9606 GN=LDHB PE=1 SV=2	LDHB_HUMAN	LDHB	37 kDa	0.25	1.4	69	45	55	56	42	25
Heat shock protein HSP 90-alpha OS=Homo sapiens OX=9606 GN=HSP90AA1 PE=1 SV=5	HS90A_HUMAN	HSP90AA1	85 kDa	0.44	1.5	68	15	64	50	30	17
Calnexin OS=Homo sapiens OX=9606 GN=CANX PE=1 SV=2	CALX_HUMAN	CANX	68 kDa	0.54	1.3	57	28	59	58	40	13
Cofilin-1 OS=Homo sapiens OX=9606 GN=CFL1 PE=1 SV=3	COF1_HUMAN	CFL1	19 kDa	0.69	0.9	39	19	58	47	63	26
Aldose reductase OS=Homo sapiens OX=9606 GN=AKR1B1 PE=1 SV=3	ALDR_HUMAN	AKR1B1	36 kDa	0.88	1	49	24	52	54	52	25
Ferritin light chain OS=Homo sapiens OX=9606 GN=FTL PE=1 SV=2	FRIL_HUMAN	FTL	20 kDa	0.68	1.1	41	36	54	36	58	21
Exportin-2 OS=Homo sapiens OX=9606 GN=CSE1L PE=1 SV=3	XPO2_HUMAN	CSE1L	110 kDa	0.89	1.2			42	34
Laminin subunit alpha-2 OS=Homo sapiens OX=9606 GN=LAMA2 PE=1 SV=4	LAMA2_HUMAN	LAMA2	344 kDa	0.78	0.8	62	8	27	71	24	22
Amine oxidase [flavin-containing] A OS=Homo sapiens OX=9606 GN=MAOA PE=1 SV=1	AOFA_HUMAN	MAOA	60 kDa	0.2	0.4	26	17	13	80	67	10
Tropomyosin beta chain OS=Homo sapiens OX=9606 GN=TPM2 PE=1 SV=1	TPM2_HUMAN	TPM2	33 kDa	0.37	0				84
Clusterin OS=Homo sapiens OX=9606 GN=CLU PE=1 SV=1	CLUS_HUMAN	CLU	52 kDa	0.4	0.7	28	11	68	64	39	56
40S ribosomal protein S18 OS=Homo sapiens OX=9606 GN=RPS18 PE=1 SV=3	RS18_HUMAN	RPS18	18 kDa	0.78	1.1	21	40	53	40	51	9
Elongation factor 1-gamma OS=Homo sapiens OX=9606 GN=EEF1G PE=1 SV=3	EF1G_HUMAN	EEF1G	50 kDa	0.84	1.1	42	35	48	40	59	18
40S ribosomal protein SA OS=Homo sapiens OX=9606 GN=RPSA PE=1 SV=4	RSSA_HUMAN	RPSA	33 kDa	0.94	1	33	19	70	38	53	27
Tripeptidyl-peptidase 1 OS=Homo sapiens OX=9606 GN=TPP1 PE=1 SV=2	TPP1_HUMAN	TPP1	61 kDa	0.053	2.5	68	36	64	28	31	8
ADP-ribosylation factor 1 OS=Homo sapiens OX=9606 GN=ARF1 PE=1 SV=2	ARF1_HUMAN	ARF1	21 kDa	0.69	0.8	38	25	48	58	64	12
40S ribosomal protein S3 OS=Homo sapiens OX=9606 GN=RPS3 PE=1 SV=2	RS3_HUMAN	RPS3	27 kDa	0.47	0.7	30	23	46	57	64	17
3 beta-hydroxysteroid dehydrogenase/Delta 5-->4-isomerase type 1 OS=Homo sapiens OX=9606 GN=HSD3B1 PE=1 SV=2	3BHS1_HUMAN	HSD3B1	42 kDa	0.46	0.7	22	12	44	51	56	12
Pregnancy-specific beta-1-glycoprotein 1 OS=Homo sapiens OX=9606 GN=PSG1 PE=1 SV=1	PSG1_HUMAN	PSG1	47 kDa	0.75	1.2	53		77	40	38	28
Corticosteroid 11-beta-dehydrogenase isozyme 2 OS=Homo sapiens OX=9606 GN=HSD11B2 PE=1 SV=2	DHI2_HUMAN	HSD11B2	44 kDa	0.11	2.3	45	25	35	26	20
Histone H1.5 OS=Homo sapiens OX=9606 GN=HIST1H1B PE=1 SV=3	H15_HUMAN	HIST1H1B	23 kDa	0.24	2.6	62	9	36	22	14	5
Heterogeneous nuclear ribonucleoprotein A1 OS=Homo sapiens OX=9606 GN=HNRNPA1 PE=1 SV=5	ROA1_HUMAN	HNRNPA1	39 kDa	0.085	2.1	34	49	65	37	20	13
Carbonyl reductase [NADPH] 1 OS=Homo sapiens OX=9606 GN=CBR1 PE=1 SV=3	CBR1_HUMAN	CBR1	30 kDa	0.63	0.8	31	25	54	45	75	19
Glucosidase 2 subunit beta OS=Homo sapiens OX=9606 GN=PRKCSH PE=1 SV=2	GLU2B_HUMAN	PRKCSH	59 kDa	0.33	0.5	20	12	26	79	41	8
60 kDa heat shock protein, mitochondrial OS=Homo sapiens OX=9606 GN=HSPD1 PE=1 SV=2	CH60_HUMAN	HSPD1	61 kDa	0.69	0.8	58	17	18	72	36	13
Vinculin OS=Homo sapiens OX=9606 GN=VCL PE=1 SV=4	VINC_HUMAN	VCL	124 kDa	0.9	1.1	39	3	34	41	17	12
Calmodulin-1 OS=Homo sapiens OX=9606 GN=CALM1 PE=1 SV=1	CALM1_HUMAN (+2)	CALM1	17 kDa	0.38	0.5	11	7	53	66	59	12
40S ribosomal protein S10 OS=Homo sapiens OX=9606 GN=RPS10 PE=1 SV=1	RS10_HUMAN	RPS10	19 kDa	0.55	1.3	30	21	46	27	39	9
Titin OS=Homo sapiens OX=9606 GN=TTN PE=1 SV=4	TITIN_HUMAN	TTN	3816 kDa	0.12	0				3	4
Rab GDP dissociation inhibitor beta OS=Homo sapiens OX=9606 GN=GDI2 PE=1 SV=2	GDIB_HUMAN	GDI2	51 kDa	0.89	0.9	51	5	44	48	47	13
Protein/nucleic acid deglycase DJ-1 OS=Homo sapiens OX=9606 GN=PARK7 PE=1 SV=2	PARK7_HUMAN	PARK7	20 kDa	0.51	1.3	34	27	29	36	28	6
Alpha-1-antichymotrypsin OS=Homo sapiens OX=9606 GN=SERPINA3 PE=1 SV=2	AACT_HUMAN	SERPINA3	48 kDa	0.87	1.1	43	7	43	31	36	19
Putative pregnancy-specific beta-1-glycoprotein 7 OS=Homo sapiens OX=9606 GN=PSG7 PE=5 SV=3	PSG7_HUMAN	PSG7	47 kDa	0.37	INF			60
Annexin A6 OS=Homo sapiens OX=9606 GN=ANXA6 PE=1 SV=3	ANXA6_HUMAN	ANXA6	76 kDa	0.8	0.8	46	6	8	49	23	3
Alpha-1B-glycoprotein OS=Homo sapiens OX=9606 GN=A1BG PE=1 SV=4	A1BG_HUMAN	A1BG	54 kDa	0.3	2	59	10	55	35	14	14
Antithrombin-III OS=Homo sapiens OX=9606 GN=SERPINC1 PE=1 SV=1	ANT3_HUMAN	SERPINC1	53 kDa	0.73	0.9	13	15	49	29	32	29
Transforming growth factor-beta-induced protein ig-h3 OS=Homo sapiens OX=9606 GN=TGFBI PE=1 SV=1	BGH3_HUMAN	TGFBI	75 kDa	0.22	0.3	12		16	56	26	9
Prolargin OS=Homo sapiens OX=9606 GN=PRELP PE=1 SV=1	PRELP_HUMAN	PRELP	44 kDa	0.43	0.7	30	15	38	43	49	20
Alpha-2-macroglobulin OS=Homo sapiens OX=9606 GN=A2M PE=1 SV=3	A2MG_HUMAN	A2M	163 kDa	0.83	0.8	37	2	30	69	6	10
60S ribosomal protein L7 OS=Homo sapiens OX=9606 GN=RPL7 PE=1 SV=1	RL7_HUMAN	RPL7	29 kDa	0.37	1.9	23	3	30	9	15	6
2-oxoglutarate dehydrogenase, mitochondrial OS=Homo sapiens OX=9606 GN=OGDH PE=1 SV=3	ODO1_HUMAN	OGDH	116 kDa	0.81	1.2	53	9	28	42	30	5
Filamin-B OS=Homo sapiens OX=9606 GN=FLNB PE=1 SV=2	FLNB_HUMAN	FLNB	278 kDa	0.37	INF	41
60S acidic ribosomal protein P0 OS=Homo sapiens OX=9606 GN=RPLP0 PE=1 SV=1	RLA0_HUMAN	RPLP0	34 kDa	0.5	1.2	29	22	35	29	30	11
Importin subunit beta-1 OS=Homo sapiens OX=9606 GN=KPNB1 PE=1 SV=2	IMB1_HUMAN	KPNB1	97 kDa	0.32	1.4	36	31	34	17	41	13
Pregnancy-specific beta-1-glycoprotein 3 OS=Homo sapiens OX=9606 GN=PSG3 PE=2 SV=2	PSG3_HUMAN	PSG3	48 kDa	0.24	1.5	36	19	48	26	20	21
Fibrillin-2 OS=Homo sapiens OX=9606 GN=FBN2 PE=1 SV=3	FBN2_HUMAN	FBN2	315 kDa	0.8	0.8		4	16	19		7
40S ribosomal protein S16 OS=Homo sapiens OX=9606 GN=RPS16 PE=1 SV=2	RS16_HUMAN	RPS16	16 kDa	0.29	0.5		12	37	48	45	13
60S ribosomal protein L8 OS=Homo sapiens OX=9606 GN=RPL8 PE=1 SV=2	RL8_HUMAN	RPL8	28 kDa	0.22	1.7	36	26	43	26	32	4
Immunoglobulin heavy constant mu OS=Homo sapiens OX=9606 GN=IGHM PE=1 SV=4	IGHM_HUMAN	IGHM	49 kDa	0.13	2.5	36	15	30	14	19
Steryl-sulfatase OS=Homo sapiens OX=9606 GN=STS PE=1 SV=2	STS_HUMAN	STS	65 kDa	0.4	0.5	18	4	8	36	27
Calpain small subunit 1 OS=Homo sapiens OX=9606 GN=CAPNS1 PE=1 SV=1	CPNS1_HUMAN	CAPNS1	28 kDa	0.051	3.4	21	41	36	20		9
Laminin subunit alpha-5 OS=Homo sapiens OX=9606 GN=LAMA5 PE=1 SV=8	LAMA5_HUMAN	LAMA5	400 kDa	0.73	1.2	46	9	22	31	22	10
Heterogeneous nuclear ribonucleoproteins C1/C2 OS=Homo sapiens OX=9606 GN=HNRNPC PE=1 SV=4	HNRPC_HUMAN	HNRNPC	34 kDa	0.18	1.7	23	15	31	20	13	8
Chloride intracellular channel protein 1 OS=Homo sapiens OX=9606 GN=CLIC1 PE=1 SV=4	CLIC1_HUMAN	CLIC1	27 kDa	0.39	1.6	31	12	44	20	27	9
Solute carrier family 2, facilitated glucose transporter member 1 OS=Homo sapiens OX=9606 GN=SLC2A1 PE=1 SV=2	GTR1_HUMAN	SLC2A1	54 kDa	0.97	1	29	10	23	28	23	12
Phosphoglycerate mutase 1 OS=Homo sapiens OX=9606 GN=PGAM1 PE=1 SV=2	PGAM1_HUMAN	PGAM1	29 kDa	0.54	1.3	33	13	21	24	21	6
40S ribosomal protein S2 OS=Homo sapiens OX=9606 GN=RPS2 PE=1 SV=2	RS2_HUMAN	RPS2	31 kDa	0.91	0.9	21	12	33	29	35	6
40S ribosomal protein S14 OS=Homo sapiens OX=9606 GN=RPS14 PE=1 SV=3	RS14_HUMAN	RPS14	16 kDa	0.6	0.8	10	26	38	36	41	16
Heterogeneous nuclear ribonucleoprotein D0 OS=Homo sapiens OX=9606 GN=HNRNPD PE=1 SV=1	HNRPD_HUMAN	HNRNPD	38 kDa	0.52	1.3	36	16	45	31	28	18
Tryptophan--tRNA ligase, cytoplasmic OS=Homo sapiens OX=9606 GN=WARS PE=1 SV=2	SYWC_HUMAN	WARS	53 kDa	0.79	1.2	42	5	24	27	30	2
Collagen alpha-1(XIV) chain OS=Homo sapiens OX=9606 GN=COL14A1 PE=1 SV=3	COEA1_HUMAN	COL14A1	194 kDa	0.22	0.4	23		12	44	33	10
Elongation factor 2 OS=Homo sapiens OX=9606 GN=EEF2 PE=1 SV=4	EF2_HUMAN	EEF2	95 kDa	0.76	0.8	33	7	12	35	25	4
Alpha-crystallin B chain OS=Homo sapiens OX=9606 GN=CRYAB PE=1 SV=2	CRYAB_HUMAN	CRYAB	20 kDa	0.29	0.4	4	7	21	44	25	7
Transferrin receptor protein 1 OS=Homo sapiens OX=9606 GN=TFRC PE=1 SV=2	TFR1_HUMAN	TFRC	85 kDa	0.24	3.3	67	8	34	23	10
Ceruloplasmin OS=Homo sapiens OX=9606 GN=CP PE=1 SV=1	CERU_HUMAN	CP	122 kDa	0.61	0.7	28		30	59	9	20
Pregnancy-specific beta-1-glycoprotein 9 OS=Homo sapiens OX=9606 GN=PSG9 PE=2 SV=2	PSG9_HUMAN	PSG9	48 kDa	0.12	INF	35		45
Keratin, type II cuticular Hb5 OS=Homo sapiens OX=9606 GN=KRT85 PE=1 SV=1	KRT85_HUMAN	KRT85	56 kDa	0.37	INF			22
40S ribosomal protein S7 OS=Homo sapiens OX=9606 GN=RPS7 PE=1 SV=1	RS7_HUMAN	RPS7	22 kDa	0.81	1.1	24	19	37	30	37	4
Platelet-activating factor acetylhydrolase IB subunit beta OS=Homo sapiens OX=9606 GN=PAFAH1B2 PE=1 SV=1	PA1B2_HUMAN	PAFAH1B2	26 kDa	0.23	2.5	28	22	35	34
Apolipoprotein A-II OS=Homo sapiens OX=9606 GN=APOA2 PE=1 SV=1	APOA2_HUMAN	APOA2	11 kDa	0.28	1.7	17	25	47	21	9	22
Ubiquitin-like modifier-activating enzyme 1 OS=Homo sapiens OX=9606 GN=UBA1 PE=1 SV=3	UBA1_HUMAN	UBA1	118 kDa	0.88	1.1	16	6	40	21	24	12
Peroxiredoxin-5, mitochondrial OS=Homo sapiens OX=9606 GN=PRDX5 PE=1 SV=4	PRDX5_HUMAN	PRDX5	22 kDa	0.3	0.5		9	28	42	28	11
Membrane-associated progesterone receptor component 2 OS=Homo sapiens OX=9606 GN=PGRMC2 PE=1 SV=1	PGRC2_HUMAN	PGRMC2	24 kDa	0.64	1.2	23	22	37	22	35	13
Plasminogen activator inhibitor 2 OS=Homo sapiens OX=9606 GN=SERPINB2 PE=1 SV=2	PAI2_HUMAN	SERPINB2	47 kDa	0.05	3.9	40	19	49	12	14	2
BTB/POZ domain-containing protein KCTD12 OS=Homo sapiens OX=9606 GN=KCTD12 PE=1 SV=1	KCD12_HUMAN	KCTD12	36 kDa	0.6	0.8	22	4	37	39	32	13
Brain acid soluble protein 1 OS=Homo sapiens OX=9606 GN=BASP1 PE=1 SV=2	BASP1_HUMAN	BASP1	23 kDa	1	1	21	9	24	24	16	14
Heterogeneous nuclear ribonucleoprotein M OS=Homo sapiens OX=9606 GN=HNRNPM PE=1 SV=3	HNRPM_HUMAN	HNRNPM	78 kDa	0.074	4.9	25	25	57	17	5
Fibulin-1 OS=Homo sapiens OX=9606 GN=FBLN1 PE=1 SV=4	FBLN1_HUMAN	FBLN1	77 kDa	0.91	0.9	17		45	34	15	18
Alpha-1-acid glycoprotein 1 OS=Homo sapiens OX=9606 GN=ORM1 PE=1 SV=1	A1AG1_HUMAN	ORM1	24 kDa	0.51	1.4	31	8	49	21	27	13
Proteasome activator complex subunit 1 OS=Homo sapiens OX=9606 GN=PSME1 PE=1 SV=1	PSME1_HUMAN	PSME1	29 kDa	0.82	1.1	31	23	24	34	27	12
Alpha-2-antiplasmin OS=Homo sapiens OX=9606 GN=SERPINF2 PE=1 SV=3	A2AP_HUMAN	SERPINF2	55 kDa	0.18	0.5	11	2	18	19	14	29
Galectin-1 OS=Homo sapiens OX=9606 GN=LGALS1 PE=1 SV=2	LEG1_HUMAN	LGALS1	15 kDa	0.45	1.3	21	15	31	20	23	7
Neutrophil defensin 1 OS=Homo sapiens OX=9606 GN=DEFA1 PE=1 SV=1	DEF1_HUMAN (+1)	DEFA1	10 kDa	0.51	1.7		38	28		17	21
Mimecan OS=Homo sapiens OX=9606 GN=OGN PE=1 SV=1	MIME_HUMAN	OGN	34 kDa	0.42	0.5	19		24	42	34	4
Macrophage migration inhibitory factor OS=Homo sapiens OX=9606 GN=MIF PE=1 SV=4	MIF_HUMAN	MIF	12 kDa	0.66	0.8	15	14	34	34	25	16
Phosphoglucomutase-1 OS=Homo sapiens OX=9606 GN=PGM1 PE=1 SV=3	PGM1_HUMAN	PGM1	61 kDa	0.47	1.5	35	9	24	24	17	4
Lysosomal alpha-glucosidase OS=Homo sapiens OX=9606 GN=GAA PE=1 SV=4	LYAG_HUMAN	GAA	105 kDa	0.56	1.4	21	8	36	17	23	7
Alpha-2-HS-glycoprotein OS=Homo sapiens OX=9606 GN=AHSG PE=1 SV=1	FETUA_HUMAN	AHSG	39 kDa	0.36	1.9	23	11	25	26	5
3-hydroxyacyl-CoA dehydrogenase type-2 OS=Homo sapiens OX=9606 GN=HSD17B10 PE=1 SV=3	HCD2_HUMAN	HSD17B10	27 kDa	0.84	0.9	25	7	20	34	22	3
ATP synthase subunit O, mitochondrial OS=Homo sapiens OX=9606 GN=ATP5O PE=1 SV=1	ATPO_HUMAN	ATP5O	23 kDa	0.32	0.5	13	6	28	32	52	10
Dihydrolipoyllysine-residue succinyltransferase component of 2-oxoglutarate dehydrogenase complex, mitochondrial OS=Homo sapiens OX=9606 GN=DLST PE=1 SV=4	ODO2_HUMAN	DLST	49 kDa	0.52	0.7	9	10	18	24	22	5
Alcohol dehydrogenase [NADP(+)] OS=Homo sapiens OX=9606 GN=AKR1A1 PE=1 SV=3	AK1A1_HUMAN	AKR1A1	37 kDa	0.4	0.4	24			34	27
Alpha-1-acid glycoprotein 2 OS=Homo sapiens OX=9606 GN=ORM2 PE=1 SV=2	A1AG2_HUMAN	ORM2	24 kDa	0.37	INF	31
Inter-alpha-trypsin inhibitor heavy chain H4 OS=Homo sapiens OX=9606 GN=ITIH4 PE=1 SV=4	ITIH4_HUMAN	ITIH4	103 kDa	0.83	1.1	35		31	23	15	20
Vitamin D-binding protein OS=Homo sapiens OX=9606 GN=GC PE=1 SV=1	VTDB_HUMAN	GC	53 kDa	0.56	2	36	4	11	26
ADP-ribosylation factor 4 OS=Homo sapiens OX=9606 GN=ARF4 PE=1 SV=3	ARF4_HUMAN	ARF4	21 kDa	0.91	1	20	18	20	27	24	9
Immunoglobulin kappa variable 3-20 OS=Homo sapiens OX=9606 GN=IGKV3-20 PE=1 SV=2	KV320_HUMAN	IGKV3-20	13 kDa	0.4	0.7	18	9	31	23	32	23
Core histone macro-H2A.1 OS=Homo sapiens OX=9606 GN=H2AFY PE=1 SV=4	H2AY_HUMAN	H2AFY	40 kDa	0.53	1.5	13	8	30	18	14	2
Interleukin enhancer-binding factor 2 OS=Homo sapiens OX=9606 GN=ILF2 PE=1 SV=2	ILF2_HUMAN	ILF2	43 kDa	0.34	1.5	23	21	26	20	25	3
Prohibitin-2 OS=Homo sapiens OX=9606 GN=PHB2 PE=1 SV=2	PHB2_HUMAN	PHB2	33 kDa	0.15	0.5	10	11	14	27	36	11
60S ribosomal protein L11 OS=Homo sapiens OX=9606 GN=RPL11 PE=1 SV=2	RL11_HUMAN	RPL11	20 kDa	0.4	1.4	14	25	29	14	26	9
Glucose-6-phosphate isomerase OS=Homo sapiens OX=9606 GN=GPI PE=1 SV=4	G6PI_HUMAN	GPI	63 kDa	0.62	0.8	28	5	15	34	21	9
Actin-related protein 3 OS=Homo sapiens OX=9606 GN=ACTR3 PE=1 SV=3	ARP3_HUMAN	ACTR3	47 kDa	0.27	2	36	20	16	25	11
60S ribosomal protein L12 OS=Homo sapiens OX=9606 GN=RPL12 PE=1 SV=1	RL12_HUMAN	RPL12	18 kDa	0.8	0.9	15	17	22	26	25	8
Guanine nucleotide-binding protein G(I)/G(S)/G(T) subunit beta-2 OS=Homo sapiens OX=9606 GN=GNB2 PE=1 SV=3	GBB2_HUMAN	GNB2	37 kDa	1	1	17	15	13	23	19	3
Heterochromatin protein 1-binding protein 3 OS=Homo sapiens OX=9606 GN=HP1BP3 PE=1 SV=1	HP1B3_HUMAN	HP1BP3	61 kDa	0.09	4	43	14	22	8	9	3
Decorin OS=Homo sapiens OX=9606 GN=DCN PE=1 SV=1	PGS2_HUMAN	DCN	40 kDa	0.22	0.5	2	4	15	19	8	17
Poly(rC)-binding protein 1 OS=Homo sapiens OX=9606 GN=PCBP1 PE=1 SV=2	PCBP1_HUMAN	PCBP1	37 kDa	0.098	3.4	19	23	50	13	10	4
Isocitrate dehydrogenase [NADP], mitochondrial OS=Homo sapiens OX=9606 GN=IDH2 PE=1 SV=2	IDHP_HUMAN	IDH2	51 kDa	0.83	1.1	24	18	6	28	10	4
Carbonic anhydrase 2 OS=Homo sapiens OX=9606 GN=CA2 PE=1 SV=2	CAH2_HUMAN	CA2	29 kDa	0.066	12	34	31	7			6
Keratin, type II cuticular Hb2 OS=Homo sapiens OX=9606 GN=KRT82 PE=3 SV=3	KRT82_HUMAN	KRT82	57 kDa	0.37	INF		10
Ras-related protein Rap-1b OS=Homo sapiens OX=9606 GN=RAP1B PE=1 SV=1	RAP1B_HUMAN	RAP1B	21 kDa	0.34	0.7	14	14	21	29	27	12
Delta(3,5)-Delta(2,4)-dienoyl-CoA isomerase, mitochondrial OS=Homo sapiens OX=9606 GN=ECH1 PE=1 SV=2	ECH1_HUMAN	ECH1	36 kDa	0.43	0.5	16	3	12	24	37
Guanine nucleotide-binding protein G(I)/G(S)/G(T) subunit beta-1 OS=Homo sapiens OX=9606 GN=GNB1 PE=1 SV=3	GBB1_HUMAN	GNB1	37 kDa	0.37	INF			16
40S ribosomal protein S15a OS=Homo sapiens OX=9606 GN=RPS15A PE=1 SV=2	RS15A_HUMAN	RPS15A	15 kDa	0.73	0.8	5	16	22	24	20	7
Very long-chain specific acyl-CoA dehydrogenase, mitochondrial OS=Homo sapiens OX=9606 GN=ACADVL PE=1 SV=1	ACADV_HUMAN	ACADVL	70 kDa	0.12	0.2	7	4	3	50	37	5
Myosin-9 OS=Homo sapiens OX=9606 GN=MYH9 PE=1 SV=4	MYH9_HUMAN	MYH9	227 kDa	0.61	1.3	25	3	35	17	19	11
Clathrin heavy chain 1 OS=Homo sapiens OX=9606 GN=CLTC PE=1 SV=5	CLH1_HUMAN	CLTC	192 kDa	0.22	2.5	38	6	32	14	12	5
GTP-binding nuclear protein Ran OS=Homo sapiens OX=9606 GN=RAN PE=1 SV=3	RAN_HUMAN	RAN	24 kDa	0.6	0.7	11		13	17	14	3
40S ribosomal protein S9 OS=Homo sapiens OX=9606 GN=RPS9 PE=1 SV=3	RS9_HUMAN	RPS9	23 kDa	0.28	2	13	11	35	11	13	5
Myosin regulatory light chain 12A OS=Homo sapiens OX=9606 GN=MYL12A PE=1 SV=2	ML12A_HUMAN (+1)	MYL12A	20 kDa	0.29	0.6	15	7	13	30	22	8
Transaldolase OS=Homo sapiens OX=9606 GN=TALDO1 PE=1 SV=2	TALDO_HUMAN	TALDO1	38 kDa	0.31	0.5	16	8	4	32	23	4
Adipocyte plasma membrane-associated protein OS=Homo sapiens OX=9606 GN=APMAP PE=1 SV=2	APMAP_HUMAN	APMAP	46 kDa	0.15	0.3	10	6	4	33	25	6
Calreticulin OS=Homo sapiens OX=9606 GN=CALR PE=1 SV=1	CALR_HUMAN	CALR	48 kDa	0.1	5.5	30	7	35	11		2
Biglycan OS=Homo sapiens OX=9606 GN=BGN PE=1 SV=2	PGS1_HUMAN	BGN	42 kDa	0.81	0.8	16		17	25	15
Laminin subunit beta-1 OS=Homo sapiens OX=9606 GN=LAMB1 PE=1 SV=2	LAMB1_HUMAN	LAMB1	198 kDa	0.65	0.7	29		7	27	10	14
Serpin B9 OS=Homo sapiens OX=9606 GN=SERPINB9 PE=1 SV=1	SPB9_HUMAN	SERPINB9	42 kDa	0.27	2	25	10	30	14	19
Protein patched homolog 1 OS=Homo sapiens OX=9606 GN=PTCH1 PE=1 SV=2	PTC1_HUMAN	PTCH1	161 kDa	0.38	2.8	6		11	6
Glutaredoxin-1 OS=Homo sapiens OX=9606 GN=GLRX PE=1 SV=2	GLRX1_HUMAN	GLRX	12 kDa	0.2	2.4	8	24	36	5	15	8
ADP/ATP translocase 3 OS=Homo sapiens OX=9606 GN=SLC25A6 PE=1 SV=4	ADT3_HUMAN	SLC25A6	33 kDa	0.26	0.3	11		8	31	22	2
Adrenodoxin, mitochondrial OS=Homo sapiens OX=9606 GN=FDX1 PE=1 SV=1	ADX_HUMAN	FDX1	19 kDa	0.37	0				24
Serpin H1 OS=Homo sapiens OX=9606 GN=SERPINH1 PE=1 SV=2	SERPH_HUMAN	SERPINH1	46 kDa	0.27	2.2	22	5	26	11	13
Ras GTPase-activating-like protein IQGAP1 OS=Homo sapiens OX=9606 GN=IQGAP1 PE=1 SV=1	IQGA1_HUMAN	IQGAP1	189 kDa	0.48	0.6	19	4	11	33	11	10
Collagen alpha-1(XV) chain OS=Homo sapiens OX=9606 GN=COL15A1 PE=1 SV=2	COFA1_HUMAN	COL15A1	142 kDa	0.46	0.7	13	3	20	22	23	8
Cell division control protein 42 homolog OS=Homo sapiens OX=9606 GN=CDC42 PE=1 SV=2	CDC42_HUMAN	CDC42	21 kDa	0.89	1.2	16			13
40S ribosomal protein S19 OS=Homo sapiens OX=9606 GN=RPS19 PE=1 SV=2	RS19_HUMAN	RPS19	16 kDa	0.41	0.6	5	9	16	26	18	5
Ras-related protein Rab-11B OS=Homo sapiens OX=9606 GN=RAB11B PE=1 SV=4	RB11B_HUMAN	RAB11B	24 kDa	0.79	1.1	17	11	23	19	21	6
Talin-1 OS=Homo sapiens OX=9606 GN=TLN1 PE=1 SV=3	TLN1_HUMAN	TLN1	270 kDa	0.64	1.4	26		13	13	4	10
Eukaryotic initiation factor 4A-I OS=Homo sapiens OX=9606 GN=EIF4A1 PE=1 SV=1	IF4A1_HUMAN	EIF4A1	46 kDa	0.65	0.8	12	6	18	19	23	4
60S ribosomal protein L10 OS=Homo sapiens OX=9606 GN=RPL10 PE=1 SV=4	RL10_HUMAN	RPL10	25 kDa	0.8	1.5			9	6
Adenosylhomocysteinase OS=Homo sapiens OX=9606 GN=AHCY PE=1 SV=4	SAHH_HUMAN	AHCY	48 kDa	0.37	0.5	17	3	8	23	25	4
Plasminogen OS=Homo sapiens OX=9606 GN=PLG PE=1 SV=2	PLMN_HUMAN	PLG	91 kDa	0.19	0.1	5		3	21		35
Transthyretin OS=Homo sapiens OX=9606 GN=TTR PE=1 SV=1	TTHY_HUMAN	TTR	16 kDa	0.96	1.1		5	34	16	16	5
Thioredoxin domain-containing protein 5 OS=Homo sapiens OX=9606 GN=TXNDC5 PE=1 SV=2	TXND5_HUMAN	TXNDC5	48 kDa	0.3	1.8	24	10	21	15	16
60S ribosomal protein L13a OS=Homo sapiens OX=9606 GN=RPL13A PE=1 SV=2	RL13A_HUMAN	RPL13A	24 kDa	0.43	1.9	15	8	10	17
60S ribosomal protein L13 OS=Homo sapiens OX=9606 GN=RPL13 PE=1 SV=4	RL13_HUMAN	RPL13	24 kDa	0.094	9	12	2	13		3
60S ribosomal protein L6 OS=Homo sapiens OX=9606 GN=RPL6 PE=1 SV=3	RL6_HUMAN	RPL6	33 kDa	0.37	INF			16
Leucine zipper putative tumor suppressor 3 OS=Homo sapiens OX=9606 GN=LZTS3 PE=2 SV=1	LZTS3_HUMAN	LZTS3	72 kDa	0.37	INF	2
Actin-related protein 2/3 complex subunit 4 OS=Homo sapiens OX=9606 GN=ARPC4 PE=1 SV=3	ARPC4_HUMAN	ARPC4	20 kDa	0.39	0.7	12	5	13	18	21	6
Cytochrome c oxidase subunit 2 OS=Homo sapiens OX=9606 GN=MT-CO2 PE=1 SV=1	COX2_HUMAN	MT-CO2	26 kDa	0.81	0.9	12	9	15	13	19	7
Serine/arginine-rich splicing factor 1 OS=Homo sapiens OX=9606 GN=SRSF1 PE=1 SV=2	SRSF1_HUMAN	SRSF1	28 kDa	0.8	0.8	6	4	9	16	7
Phosphatidylethanolamine-binding protein 1 OS=Homo sapiens OX=9606 GN=PEBP1 PE=1 SV=3	PEBP1_HUMAN	PEBP1	21 kDa	0.21	0.6	10	5	16	18	23	11
Cullin-associated NEDD8-dissociated protein 1 OS=Homo sapiens OX=9606 GN=CAND1 PE=1 SV=2	CAND1_HUMAN	CAND1	136 kDa	0.89	1.1	22	4	13	21	8	7
Laminin subunit gamma-3 OS=Homo sapiens OX=9606 GN=LAMC3 PE=1 SV=3	LAMC3_HUMAN	LAMC3	171 kDa	0.58	0.6	16			10	6	10
Isocitrate dehydrogenase [NADP] cytoplasmic OS=Homo sapiens OX=9606 GN=IDH1 PE=1 SV=2	IDHC_HUMAN	IDH1	47 kDa	0.82	1.1	8	15	11	10	14	8
NADH-cytochrome b5 reductase 1 OS=Homo sapiens OX=9606 GN=CYB5R1 PE=1 SV=1	NB5R1_HUMAN	CYB5R1	34 kDa	0.91	0.9	9	5	23	18	22
Integrin beta-1 OS=Homo sapiens OX=9606 GN=ITGB1 PE=1 SV=2	ITB1_HUMAN	ITGB1	88 kDa	0.8	1.2	23		15	19		12
40S ribosomal protein S25 OS=Homo sapiens OX=9606 GN=RPS25 PE=1 SV=1	RS25_HUMAN	RPS25	14 kDa	0.3	0.5		5	16	16	20	7
Myosin regulatory light polypeptide 9 OS=Homo sapiens OX=9606 GN=MYL9 PE=1 SV=4	MYL9_HUMAN	MYL9	20 kDa	0.57	0.3	10			29
Cdc42-interacting protein 4 OS=Homo sapiens OX=9606 GN=TRIP10 PE=1 SV=3	CIP4_HUMAN	TRIP10	68 kDa	0.37	0					2
Hemoglobin subunit mu OS=Homo sapiens OX=9606 GN=HBM PE=1 SV=1	HBM_HUMAN	HBM	16 kDa	0.32	2.3	7	6	12	11
40S ribosomal protein S3a OS=Homo sapiens OX=9606 GN=RPS3A PE=1 SV=2	RS3A_HUMAN	RPS3A	30 kDa	0.38	1.7	11	9	22	13	12
Creatine kinase U-type, mitochondrial OS=Homo sapiens OX=9606 GN=CKMT1A PE=1 SV=1	KCRU_HUMAN	CKMT1A	47 kDa	0.11	0.08	3			15	21	2
Plastin-2 OS=Homo sapiens OX=9606 GN=LCP1 PE=1 SV=6	PLSL_HUMAN	LCP1	70 kDa	0.9	1.1	25	5	10	19	14	4
Mannosyl-oligosaccharide glucosidase OS=Homo sapiens OX=9606 GN=MOGS PE=1 SV=5	MOGS_HUMAN	MOGS	92 kDa	0.39	0.4	7		9	14	22
Collagen alpha-1(III) chain OS=Homo sapiens OX=9606 GN=COL3A1 PE=1 SV=4	CO3A1_HUMAN	COL3A1	139 kDa	0.37	0				27
Lysosome-associated membrane glycoprotein 2 OS=Homo sapiens OX=9606 GN=LAMP2 PE=1 SV=2	LAMP2_HUMAN	LAMP2	45 kDa	0.16	0.3	16			23	15	11
Citrate synthase, mitochondrial OS=Homo sapiens OX=9606 GN=CS PE=1 SV=2	CISY_HUMAN	CS	52 kDa	0.95	1	27	11	5	24	17
Protein S100-A4 OS=Homo sapiens OX=9606 GN=S100A4 PE=1 SV=1	S10A4_HUMAN	S100A4	12 kDa	0.053	4.3	8	21	18		4	7
Eukaryotic translation initiation factor 5A-1 OS=Homo sapiens OX=9606 GN=EIF5A PE=1 SV=2	IF5A1_HUMAN	EIF5A	17 kDa	0.6	0.6		8	17	28	13
Thioredoxin-dependent peroxide reductase, mitochondrial OS=Homo sapiens OX=9606 GN=PRDX3 PE=1 SV=3	PRDX3_HUMAN	PRDX3	28 kDa	0.055	0.1	6		2	34	35	9
Poly(rC)-binding protein 2 OS=Homo sapiens OX=9606 GN=PCBP2 PE=1 SV=1	PCBP2_HUMAN	PCBP2	39 kDa	0.22	5.7		15	25	7
Serine/arginine-rich splicing factor 2 OS=Homo sapiens OX=9606 GN=SRSF2 PE=1 SV=4	SRSF2_HUMAN	SRSF2	25 kDa	0.45	0.5	3		11	12	17
Receptor of activated protein C kinase 1 OS=Homo sapiens OX=9606 GN=RACK1 PE=1 SV=3	RACK1_HUMAN	RACK1	35 kDa	0.96	1	7	9	17	18	14
40S ribosomal protein S24 OS=Homo sapiens OX=9606 GN=RPS24 PE=1 SV=1	RS24_HUMAN	RPS24	15 kDa	0.48	0.5			14	15	15
40S ribosomal protein S13 OS=Homo sapiens OX=9606 GN=RPS13 PE=1 SV=2	RS13_HUMAN	RPS13	17 kDa	0.63	0.8	5	12	12	14	21	3
D-dopachrome decarboxylase OS=Homo sapiens OX=9606 GN=DDT PE=1 SV=3	DOPD_HUMAN	DDT	13 kDa	0.3	2.4	3	6	3		5
40S ribosomal protein S5 OS=Homo sapiens OX=9606 GN=RPS5 PE=1 SV=4	RS5_HUMAN	RPS5	23 kDa	0.56	0.6	11		15	27	13	2
Ubiquitin-conjugating enzyme E2 N OS=Homo sapiens OX=9606 GN=UBE2N PE=1 SV=1	UBE2N_HUMAN	UBE2N	17 kDa	0.39	0.6		11	13	12	16	9
Ras-related protein Rab-1A OS=Homo sapiens OX=9606 GN=RAB1A PE=1 SV=3	RAB1A_HUMAN	RAB1A	23 kDa	0.86	0.9	12		9	14	10
Fatty acid-binding protein 5 OS=Homo sapiens OX=9606 GN=FABP5 PE=1 SV=3	FABP5_HUMAN	FABP5	15 kDa	0.91	1	12	8	11	13	13	6
Collagen alpha-1(XVIII) chain OS=Homo sapiens OX=9606 GN=COL18A1 PE=1 SV=5	COIA1_HUMAN	COL18A1	178 kDa	0.6	1.3	15	6	14	15	11
F-actin-capping protein subunit alpha-1 OS=Homo sapiens OX=9606 GN=CAPZA1 PE=1 SV=3	CAZA1_HUMAN	CAPZA1	33 kDa	0.71	1.3	16	3	16	17	10
Guanine nucleotide-binding protein G(I)/G(S)/G(O) subunit gamma-12 OS=Homo sapiens OX=9606 GN=GNG12 PE=1 SV=3	GBG12_HUMAN	GNG12	8 kDa	0.46	1.3	8	15	14	5	11	13
Spectrin beta chain, erythrocytic OS=Homo sapiens OX=9606 GN=SPTB PE=1 SV=5	SPTB1_HUMAN	SPTB	246 kDa	0.31	3	25	20		13	2
Spliceosome RNA helicase DDX39B OS=Homo sapiens OX=9606 GN=DDX39B PE=1 SV=1	DX39B_HUMAN	DDX39B	49 kDa	0.78	1.2	17	3	13	18	9
Proteasome subunit alpha type-2 OS=Homo sapiens OX=9606 GN=PSMA2 PE=1 SV=2	PSA2_HUMAN	PSMA2	26 kDa	0.23	1.7	14	7	11	10	7	2
Kininogen-1 OS=Homo sapiens OX=9606 GN=KNG1 PE=1 SV=2	KNG1_HUMAN	KNG1	72 kDa	0.77	1.2	12		11	10	6	3
Coactosin-like protein OS=Homo sapiens OX=9606 GN=COTL1 PE=1 SV=3	COTL1_HUMAN	COTL1	16 kDa	0.9	1.1	5	3	12	4	14
Myristoylated alanine-rich C-kinase substrate OS=Homo sapiens OX=9606 GN=MARCKS PE=1 SV=4	MARCS_HUMAN	MARCKS	32 kDa	0.35	1.4	10	6	13	10	6	5
Ras-related protein Rab-5C OS=Homo sapiens OX=9606 GN=RAB5C PE=1 SV=2	RAB5C_HUMAN	RAB5C	23 kDa	0.78	0.9	10	7	12	17	13	3
Chloride intracellular channel protein 3 OS=Homo sapiens OX=9606 GN=CLIC3 PE=1 SV=2	CLIC3_HUMAN	CLIC3	27 kDa	0.71	1.3	3	5	20	9	10	2
Glutamate dehydrogenase 1, mitochondrial OS=Homo sapiens OX=9606 GN=GLUD1 PE=1 SV=2	DHE3_HUMAN	GLUD1	61 kDa	0.41	0.5	11		6	16	20
Heterogeneous nuclear ribonucleoprotein A3 OS=Homo sapiens OX=9606 GN=HNRNPA3 PE=1 SV=2	ROA3_HUMAN	HNRNPA3	40 kDa	0.067	5.4	10	11	22	8
PDZ and LIM domain protein 2 OS=Homo sapiens OX=9606 GN=PDLIM2 PE=1 SV=1	PDLI2_HUMAN	PDLIM2	37 kDa	0.52	1.8	6	3	22	11	6
Coagulation factor XIII A chain OS=Homo sapiens OX=9606 GN=F13A1 PE=1 SV=4	F13A_HUMAN	F13A1	83 kDa	0.89	1.1	16	4	7	19	3	2
60S ribosomal protein L23 OS=Homo sapiens OX=9606 GN=RPL23 PE=1 SV=1	RL23_HUMAN	RPL23	15 kDa	0.87	0.9	3	6	20	14	19
Ubiquitin-conjugating enzyme E2 variant 1 OS=Homo sapiens OX=9606 GN=UBE2V1 PE=1 SV=2	UB2V1_HUMAN	UBE2V1	16 kDa	0.47	0.5		3	11	20	10
Adenylyl cyclase-associated protein 1 OS=Homo sapiens OX=9606 GN=CAP1 PE=1 SV=5	CAP1_HUMAN	CAP1	52 kDa	0.52	2	10		10	10
Adenylate kinase 2, mitochondrial OS=Homo sapiens OX=9606 GN=AK2 PE=1 SV=2	KAD2_HUMAN	AK2	26 kDa	0.53	0.6	12		5	18	12
Heterogeneous nuclear ribonucleoprotein H OS=Homo sapiens OX=9606 GN=HNRNPH1 PE=1 SV=4	HNRH1_HUMAN	HNRNPH1	49 kDa	0.18	13	8	4	28	3
Prosaposin OS=Homo sapiens OX=9606 GN=PSAP PE=1 SV=2	SAP_HUMAN	PSAP	58 kDa	0.94	1	11	4	12	14	10	2
Integrin alpha-6 OS=Homo sapiens OX=9606 GN=ITGA6 PE=1 SV=5	ITA6_HUMAN	ITGA6	127 kDa	0.41	2.1	15		14	6		8
40S ribosomal protein S8 OS=Homo sapiens OX=9606 GN=RPS8 PE=1 SV=2	RS8_HUMAN	RPS8	24 kDa	0.18	2.1	13	7	20	9	8	2
X-ray repair cross-complementing protein 6 OS=Homo sapiens OX=9606 GN=XRCC6 PE=1 SV=2	XRCC6_HUMAN	XRCC6	70 kDa	0.85	0.8	6		14	18	6
4F2 cell-surface antigen heavy chain OS=Homo sapiens OX=9606 GN=SLC3A2 PE=1 SV=3	4F2_HUMAN	SLC3A2	68 kDa	0.37	INF	17
Sorting nexin-3 OS=Homo sapiens OX=9606 GN=SNX3 PE=1 SV=3	SNX3_HUMAN	SNX3	19 kDa	0.7	0.8		10	6	12	7	2
Proteasome subunit beta type-6 OS=Homo sapiens OX=9606 GN=PSMB6 PE=1 SV=4	PSB6_HUMAN	PSMB6	25 kDa	0.48	1.4	4	7	15	5	8	5
Niban-like protein 1 OS=Homo sapiens OX=9606 GN=FAM129B PE=1 SV=3	NIBL1_HUMAN	FAM129B	84 kDa	0.056	0.2		2	7	17	11	8
Enhancer of rudimentary homolog OS=Homo sapiens OX=9606 GN=ERH PE=1 SV=1	ERH_HUMAN	ERH	12 kDa	0.57	0.8	4	6	6	4	9	6
Inositol-3-phosphate synthase 1 OS=Homo sapiens OX=9606 GN=ISYNA1 PE=1 SV=1	INO1_HUMAN	ISYNA1	61 kDa	0.48	2.2	19		12	14
40S ribosomal protein S20 OS=Homo sapiens OX=9606 GN=RPS20 PE=1 SV=1	RS20_HUMAN	RPS20	13 kDa	0.41	0.6	5		10	7	14	5
Adenine phosphoribosyltransferase OS=Homo sapiens OX=9606 GN=APRT PE=1 SV=2	APT_HUMAN	APRT	20 kDa	0.93	1	6	7	12	8	13	3
T-complex protein 1 subunit zeta OS=Homo sapiens OX=9606 GN=CCT6A PE=1 SV=3	TCPZ_HUMAN	CCT6A	58 kDa	1	1	11	5	8	15	5	4
Mucin-5B OS=Homo sapiens OX=9606 GN=MUC5B PE=1 SV=3	MUC5B_HUMAN	MUC5B	596 kDa	0.35	0.2	4			12		4
Calpain-1 catalytic subunit OS=Homo sapiens OX=9606 GN=CAPN1 PE=1 SV=1	CAN1_HUMAN	CAPN1	82 kDa	0.37	0				3
Voltage-dependent anion-selective channel protein 2 OS=Homo sapiens OX=9606 GN=VDAC2 PE=1 SV=2	VDAC2_HUMAN	VDAC2	32 kDa	0.4	0.4	8		2	13	10
High mobility group protein HMG-I/HMG-Y OS=Homo sapiens OX=9606 GN=HMGA1 PE=1 SV=3	HMGA1_HUMAN	HMGA1	12 kDa	0.51	0.4	4		3	17		2
Nucleolin OS=Homo sapiens OX=9606 GN=NCL PE=1 SV=3	NUCL_HUMAN	NCL	77 kDa	0.36	1.9	6	5	14	9	4
Mitochondrial 2-oxoglutarate/malate carrier protein OS=Homo sapiens OX=9606 GN=SLC25A11 PE=1 SV=3	M2OM_HUMAN	SLC25A11	34 kDa	0.14	0				11	19
40S ribosomal protein S28 OS=Homo sapiens OX=9606 GN=RPS28 PE=1 SV=1	RS28_HUMAN	RPS28	8 kDa	0.46	1.2	8	10	12	5	10	10
Nuclear transport factor 2 OS=Homo sapiens OX=9606 GN=NUTF2 PE=1 SV=1	NTF2_HUMAN	NUTF2	14 kDa	0.28	1.9	7	6	14	7	7
Actin-related protein 2 OS=Homo sapiens OX=9606 GN=ACTR2 PE=1 SV=1	ARP2_HUMAN	ACTR2	45 kDa	0.42	0.5	5		5	10	10
Prohibitin OS=Homo sapiens OX=9606 GN=PHB PE=1 SV=1	PHB_HUMAN	PHB	30 kDa	0.11	0.2		5		11	14	3
FERM and PDZ domain-containing protein 1 OS=Homo sapiens OX=9606 GN=FRMPD1 PE=1 SV=1	FRPD1_HUMAN	FRMPD1	173 kDa	0.37	0					3
Superoxide dismutase [Cu-Zn] OS=Homo sapiens OX=9606 GN=SOD1 PE=1 SV=2	SODC_HUMAN	SOD1	16 kDa	0.28	0.2			4	13	6
Microfibrillar-associated protein 5 OS=Homo sapiens OX=9606 GN=MFAP5 PE=1 SV=1	MFAP5_HUMAN	MFAP5	20 kDa	0.21	5		7	8	3
Eukaryotic translation initiation factor 4H OS=Homo sapiens OX=9606 GN=EIF4H PE=1 SV=5	IF4H_HUMAN	EIF4H	27 kDa	0.92	1.1	4		5	8
T-complex protein 1 subunit beta OS=Homo sapiens OX=9606 GN=CCT2 PE=1 SV=4	TCPB_HUMAN	CCT2	57 kDa	0.52	2	6		6	6
Ras-related protein Rab-14 OS=Homo sapiens OX=9606 GN=RAB14 PE=1 SV=4	RAB14_HUMAN	RAB14	24 kDa	0.52	0.6	6		7	12	10
60S ribosomal protein L17 OS=Homo sapiens OX=9606 GN=RPL17 PE=1 SV=3	RL17_HUMAN	RPL17	21 kDa	0.64	1.5	8		15	10	5
Barrier-to-autointegration factor OS=Homo sapiens OX=9606 GN=BANF1 PE=1 SV=1	BAF_HUMAN	BANF1	10 kDa	0.51	0.8	3	9	9	8	11	7
Periostin OS=Homo sapiens OX=9606 GN=POSTN PE=1 SV=2	POSTN_HUMAN	POSTN	93 kDa	0.37	0				10
Integrin alpha-IIb OS=Homo sapiens OX=9606 GN=ITGA2B PE=1 SV=3	ITA2B_HUMAN	ITGA2B	113 kDa	0.18	0.04	2			6	7	35
Voltage-dependent anion-selective channel protein 1 OS=Homo sapiens OX=9606 GN=VDAC1 PE=1 SV=2	VDAC1_HUMAN	VDAC1	31 kDa	0.16	0.3	7			8	11	4
Ras-related protein Rab-7a OS=Homo sapiens OX=9606 GN=RAB7A PE=1 SV=1	RAB7A_HUMAN	RAB7A	23 kDa	0.13	0				11	17
Cysteine and glycine-rich protein 1 OS=Homo sapiens OX=9606 GN=CSRP1 PE=1 SV=3	CSRP1_HUMAN	CSRP1	21 kDa	0.95	1.1	5		8	12
Histone H1x OS=Homo sapiens OX=9606 GN=H1FX PE=1 SV=1	H1X_HUMAN	H1FX	22 kDa	0.27	4.2	13		8	5
Electron transfer flavoprotein subunit alpha, mitochondrial OS=Homo sapiens OX=9606 GN=ETFA PE=1 SV=1	ETFA_HUMAN	ETFA	35 kDa	0.15	0.1	4			10	23	3
F-actin-capping protein subunit alpha-2 OS=Homo sapiens OX=9606 GN=CAPZA2 PE=1 SV=3	CAZA2_HUMAN	CAPZA2	33 kDa	0.91	0.8	11			13
60S acidic ribosomal protein P1 OS=Homo sapiens OX=9606 GN=RPLP1 PE=1 SV=1	RLA1_HUMAN	RPLP1	12 kDa	0.37	0				8
60S ribosomal protein L9 OS=Homo sapiens OX=9606 GN=RPL9 PE=1 SV=1	RL9_HUMAN	RPL9	22 kDa	1	1	6		6	6	6
Plasminogen activator inhibitor 1 RNA-binding protein OS=Homo sapiens OX=9606 GN=SERBP1 PE=1 SV=2	PAIRB_HUMAN	SERBP1	45 kDa	0.14	12		13	12			2
Pyridoxal kinase OS=Homo sapiens OX=9606 GN=PDXK PE=1 SV=1	PDXK_HUMAN	PDXK	35 kDa	0.9	1.2	6			5
Nesprin-1 OS=Homo sapiens OX=9606 GN=SYNE1 PE=1 SV=4	SYNE1_HUMAN	SYNE1	1011 kDa	0.37	INF			4
40S ribosomal protein S26 OS=Homo sapiens OX=9606 GN=RPS26 PE=1 SV=3	RS26_HUMAN	RPS26	13 kDa	0.93	1.1			19	6	11
Cytosolic non-specific dipeptidase OS=Homo sapiens OX=9606 GN=CNDP2 PE=1 SV=2	CNDP2_HUMAN	CNDP2	53 kDa	0.38	2.7	8		11		7
60S ribosomal protein L23a OS=Homo sapiens OX=9606 GN=RPL23A PE=1 SV=1	RL23A_HUMAN	RPL23A	18 kDa	0.5	1.6	5	3	11	7	5
UDP-glucose:glycoprotein glucosyltransferase 1 OS=Homo sapiens OX=9606 GN=UGGT1 PE=1 SV=3	UGGG1_HUMAN	UGGT1	177 kDa	1	1	11	4		12		3
EF-hand domain-containing protein D1 OS=Homo sapiens OX=9606 GN=EFHD1 PE=1 SV=1	EFHD1_HUMAN	EFHD1	27 kDa	1	1	4		11	12	3
Protein SET OS=Homo sapiens OX=9606 GN=SET PE=1 SV=3	SET_HUMAN	SET	33 kDa	0.69	0.6			16	16	9
60S ribosomal protein L18a OS=Homo sapiens OX=9606 GN=RPL18A PE=1 SV=2	RL18A_HUMAN	RPL18A	21 kDa	0.51	1.6	8	2	11	9	4
Protein S100-A9 OS=Homo sapiens OX=9606 GN=S100A9 PE=1 SV=1	S10A9_HUMAN	S100A9	13 kDa	0.39	2.6	9	9		7
Regulator of chromosome condensation OS=Homo sapiens OX=9606 GN=RCC1 PE=1 SV=1	RCC1_HUMAN	RCC1	45 kDa	0.45	2.4	11		6	7
Enoyl-CoA delta isomerase 1, mitochondrial OS=Homo sapiens OX=9606 GN=ECI1 PE=1 SV=1	ECI1_HUMAN	ECI1	33 kDa	0.24	0.3	2		3	8	11
Heterogeneous nuclear ribonucleoprotein U OS=Homo sapiens OX=9606 GN=HNRNPU PE=1 SV=6	HNRPU_HUMAN	HNRNPU	91 kDa	0.19	10	7		13	2
Glia-derived nexin OS=Homo sapiens OX=9606 GN=SERPINE2 PE=1 SV=1	GDN_HUMAN	SERPINE2	44 kDa	0.36	3.2		4	9			4
L-xylulose reductase OS=Homo sapiens OX=9606 GN=DCXR PE=1 SV=2	DCXR_HUMAN	DCXR	26 kDa	0.35	4	5	15		5
Protein canopy homolog 2 OS=Homo sapiens OX=9606 GN=CNPY2 PE=1 SV=1	CNPY2_HUMAN	CNPY2	21 kDa	0.7	1.6	5		9	9
Glutathione S-transferase kappa 1 OS=Homo sapiens OX=9606 GN=GSTK1 PE=1 SV=3	GSTK1_HUMAN	GSTK1	25 kDa	0.64	0.7	6		5	9	7
Acyl-protein thioesterase 1 OS=Homo sapiens OX=9606 GN=LYPLA1 PE=1 SV=1	LYPA1_HUMAN	LYPLA1	25 kDa	0.93	1.1	2		7	8
60S ribosomal protein L5 OS=Homo sapiens OX=9606 GN=RPL5 PE=1 SV=3	RL5_HUMAN	RPL5	34 kDa	0.49	0.2	2			9
Dermatopontin OS=Homo sapiens OX=9606 GN=DPT PE=1 SV=2	DERM_HUMAN	DPT	24 kDa	0.14	0.6	6	4	5	11	7	6
Putative small nuclear ribonucleoprotein G-like protein 15 OS=Homo sapiens OX=9606 GN=SNRPGP15 PE=5 SV=2	RUXGL_HUMAN	SNRPGP15	9 kDa	0.72	1.3		8	6	2	4	5
Phosphoglucomutase-2 OS=Homo sapiens OX=9606 GN=PGM2 PE=1 SV=4	PGM2_HUMAN	PGM2	68 kDa	0.26	0.3			5	9	10
X-ray repair cross-complementing protein 5 OS=Homo sapiens OX=9606 GN=XRCC5 PE=1 SV=3	XRCC5_HUMAN	XRCC5	83 kDa	0.52	1.8	5	3	8	9
10 kDa heat shock protein, mitochondrial OS=Homo sapiens OX=9606 GN=HSPE1 PE=1 SV=2	CH10_HUMAN	HSPE1	11 kDa	0.57	0.6	2	2		2	5
Vacuolar protein sorting-associated protein 35 OS=Homo sapiens OX=9606 GN=VPS35 PE=1 SV=2	VPS35_HUMAN	VPS35	92 kDa	0.21	0				6	2
Protein AMBP OS=Homo sapiens OX=9606 GN=AMBP PE=1 SV=1	AMBP_HUMAN	AMBP	39 kDa	0.63	1.7	10		12	13
SH3 domain-binding glutamic acid-rich-like protein 3 OS=Homo sapiens OX=9606 GN=SH3BGRL3 PE=1 SV=1	SH3L3_HUMAN	SH3BGRL3	10 kDa	0.38	1.5	6	7	7		5	8
Collagen alpha-1(II) chain OS=Homo sapiens OX=9606 GN=COL2A1 PE=1 SV=3	CO2A1_HUMAN	COL2A1	142 kDa	0.8	1.5	3					2
Rho GDP-dissociation inhibitor 1 OS=Homo sapiens OX=9606 GN=ARHGDIA PE=1 SV=3	GDIR1_HUMAN	ARHGDIA	23 kDa	0.64	1.7	7		8	9
Serpin B6 OS=Homo sapiens OX=9606 GN=SERPINB6 PE=1 SV=3	SPB6_HUMAN	SERPINB6	43 kDa	0.27	0.3		2	3	9	7
Ankyrin-1 OS=Homo sapiens OX=9606 GN=ANK1 PE=1 SV=3	ANK1_HUMAN	ANK1	206 kDa	0.63	2	14	2		8
Ras-related protein Rab-5A OS=Homo sapiens OX=9606 GN=RAB5A PE=1 SV=2	RAB5A_HUMAN	RAB5A	24 kDa	0.37	0				12
Nicotinate phosphoribosyltransferase OS=Homo sapiens OX=9606 GN=NAPRT PE=1 SV=2	PNCB_HUMAN	NAPRT	58 kDa	0.72	1.5	14	7		14
Plectin OS=Homo sapiens OX=9606 GN=PLEC PE=1 SV=3	PLEC_HUMAN	PLEC	532 kDa	0.49	4.7			14	3
40S ribosomal protein S12 OS=Homo sapiens OX=9606 GN=RPS12 PE=1 SV=3	RS12_HUMAN	RPS12	15 kDa	0.85	0.8			6		8
Serine/threonine-protein phosphatase PP1-beta catalytic subunit OS=Homo sapiens OX=9606 GN=PPP1CB PE=1 SV=3	PP1B_HUMAN	PPP1CB	37 kDa	0.44	1.9	4	4	5	7
60S ribosomal protein L10a OS=Homo sapiens OX=9606 GN=RPL10A PE=1 SV=2	RL10A_HUMAN	RPL10A	25 kDa	0.72	0.7	4			4	2
Complement factor B OS=Homo sapiens OX=9606 GN=CFB PE=1 SV=2	CFAB_HUMAN	CFB	86 kDa	0.4	3.5	11		3	4
40S ribosomal protein S11 OS=Homo sapiens OX=9606 GN=RPS11 PE=1 SV=3	RS11_HUMAN	RPS11	18 kDa	0.21	5	5		5	2
Alpha-centractin OS=Homo sapiens OX=9606 GN=ACTR1A PE=1 SV=1	ACTZ_HUMAN	ACTR1A	43 kDa	0.75	0.6	3			5
Programmed cell death protein 6 OS=Homo sapiens OX=9606 GN=PDCD6 PE=1 SV=1	PDCD6_HUMAN	PDCD6	22 kDa	0.88	1.1	5		4	5	3
Proteasome subunit beta type-3 OS=Homo sapiens OX=9606 GN=PSMB3 PE=1 SV=2	PSB3_HUMAN	PSMB3	23 kDa	1	1	4		6	6	4
Ribonuclease inhibitor OS=Homo sapiens OX=9606 GN=RNH1 PE=1 SV=2	RINI_HUMAN	RNH1	50 kDa	0.068	INF	9	3	16
Splicing factor U2AF 35 kDa subunit OS=Homo sapiens OX=9606 GN=U2AF1 PE=1 SV=3	U2AF1_HUMAN (+1)	U2AF1	28 kDa	0.12	INF	5	5
40S ribosomal protein S17 OS=Homo sapiens OX=9606 GN=RPS17 PE=1 SV=2	RS17_HUMAN	RPS17	16 kDa	0.38	0.2			4	18	3
Galectin-3-binding protein OS=Homo sapiens OX=9606 GN=LGALS3BP PE=1 SV=1	LG3BP_HUMAN	LGALS3BP	65 kDa	0.37	INF			16
Unconventional myosin-XV OS=Homo sapiens OX=9606 GN=MYO15A PE=1 SV=2	MYO15_HUMAN	MYO15A	395 kDa	0.62	0.5			7		10	3
Galectin-3 OS=Homo sapiens OX=9606 GN=LGALS3 PE=1 SV=5	LEG3_HUMAN	LGALS3	26 kDa	0.28	5	7		3	2
Nucleophosmin OS=Homo sapiens OX=9606 GN=NPM1 PE=1 SV=2	NPM_HUMAN	NPM1	33 kDa	0.75	0.7			6	7		2
60S ribosomal protein L22 OS=Homo sapiens OX=9606 GN=RPL22 PE=1 SV=2	RL22_HUMAN	RPL22	15 kDa	0.37	0				11
Caldesmon OS=Homo sapiens OX=9606 GN=CALD1 PE=1 SV=3	CALD1_HUMAN	CALD1	93 kDa	0.14	0.3			4	7	4	3
Protein ABHD11 OS=Homo sapiens OX=9606 GN=ABHD11 PE=1 SV=1	ABHDB_HUMAN	ABHD11	35 kDa	0.12	0				4	4
Transmembrane glycoprotein NMB OS=Homo sapiens OX=9606 GN=GPNMB PE=1 SV=2	GPNMB_HUMAN	GPNMB	64 kDa	0.37	0				5
Small nuclear ribonucleoprotein-associated proteins B and B' OS=Homo sapiens OX=9606 GN=SNRPB PE=1 SV=2	RSMB_HUMAN	SNRPB	25 kDa	0.83	0.8	2		8	7	3	2
N(G),N(G)-dimethylarginine dimethylaminohydrolase 2 OS=Homo sapiens OX=9606 GN=DDAH2 PE=1 SV=1	DDAH2_HUMAN	DDAH2	30 kDa	0.57	2.2	2		9		5
Prothrombin OS=Homo sapiens OX=9606 GN=F2 PE=1 SV=2	THRB_HUMAN	F2	70 kDa	0.92	0.9			8	5		4
Aromatase OS=Homo sapiens OX=9606 GN=CYP19A1 PE=1 SV=3	CP19A_HUMAN	CYP19A1	58 kDa	0.12	0				12	12
Heterogeneous nuclear ribonucleoprotein H3 OS=Homo sapiens OX=9606 GN=HNRNPH3 PE=1 SV=2	HNRH3_HUMAN	HNRNPH3	37 kDa	0.26	INF	3		15
Hypoxia up-regulated protein 1 OS=Homo sapiens OX=9606 GN=HYOU1 PE=1 SV=1	HYOU1_HUMAN	HYOU1	111 kDa	0.13	0				11	8
Serine/arginine-rich splicing factor 3 OS=Homo sapiens OX=9606 GN=SRSF3 PE=1 SV=1	SRSF3_HUMAN	SRSF3	19 kDa	0.35	0.4			6	8	9
Elongation factor 1-delta OS=Homo sapiens OX=9606 GN=EEF1D PE=1 SV=5	EF1D_HUMAN	EEF1D	31 kDa	0.18	0				10	4
Endoplasmic reticulum resident protein 44 OS=Homo sapiens OX=9606 GN=ERP44 PE=1 SV=1	ERP44_HUMAN	ERP44	47 kDa	0.29	0.3			5	9	8
60S ribosomal protein L38 OS=Homo sapiens OX=9606 GN=RPL38 PE=1 SV=2	RL38_HUMAN	RPL38	8 kDa	0.36	0.4	4	2		6	9
Chloride intracellular channel protein 4 OS=Homo sapiens OX=9606 GN=CLIC4 PE=1 SV=4	CLIC4_HUMAN	CLIC4	29 kDa	0.73	0.6	4			7
Coronin-1A OS=Homo sapiens OX=9606 GN=CORO1A PE=1 SV=4	COR1A_HUMAN	CORO1A	51 kDa	0.37	INF	5
Endothelial cell-selective adhesion molecule OS=Homo sapiens OX=9606 GN=ESAM PE=1 SV=1	ESAM_HUMAN	ESAM	41 kDa	0.33	3.2	5		8	4
60S ribosomal protein L27 OS=Homo sapiens OX=9606 GN=RPL27 PE=1 SV=2	RL27_HUMAN	RPL27	16 kDa	0.16	0				10	5
Hsc70-interacting protein OS=Homo sapiens OX=9606 GN=ST13 PE=1 SV=2	F10A1_HUMAN	ST13	41 kDa	0.85	1.3			8		6
Acidic leucine-rich nuclear phosphoprotein 32 family member A OS=Homo sapiens OX=9606 GN=ANP32A PE=1 SV=1	AN32A_HUMAN	ANP32A	29 kDa	0.37	0				6
Destrin OS=Homo sapiens OX=9606 GN=DSTN PE=1 SV=3	DEST_HUMAN	DSTN	19 kDa	0.37	0				5
Proteasome activator complex subunit 2 OS=Homo sapiens OX=9606 GN=PSME2 PE=1 SV=4	PSME2_HUMAN	PSME2	27 kDa	0.74	1.4		5	5		7
Actin-related protein 2/3 complex subunit 3 OS=Homo sapiens OX=9606 GN=ARPC3 PE=1 SV=3	ARPC3_HUMAN	ARPC3	21 kDa	0.77	1.6	8			5
Ferritin heavy chain OS=Homo sapiens OX=9606 GN=FTH1 PE=1 SV=2	FRIH_HUMAN	FTH1	21 kDa	0.77	1.3		5	4	2	5
Apolipoprotein E OS=Homo sapiens OX=9606 GN=APOE PE=1 SV=1	APOE_HUMAN	APOE	36 kDa	0.6	0.5			5	8		2
Translationally-controlled tumor protein OS=Homo sapiens OX=9606 GN=TPT1 PE=1 SV=1	TCTP_HUMAN	TPT1	20 kDa	0.37	0				4
6-phosphogluconolactonase OS=Homo sapiens OX=9606 GN=PGLS PE=1 SV=2	6PGL_HUMAN	PGLS	28 kDa	0.85	0.8			9	3	6	2
Transforming protein RhoA OS=Homo sapiens OX=9606 GN=RHOA PE=1 SV=1	RHOA_HUMAN	RHOA	22 kDa	0.69	0.5	4		2	11
Cathepsin B OS=Homo sapiens OX=9606 GN=CTSB PE=1 SV=3	CATB_HUMAN	CTSB	38 kDa	0.68	2			10		5
6-phosphogluconate dehydrogenase, decarboxylating OS=Homo sapiens OX=9606 GN=PGD PE=1 SV=3	6PGD_HUMAN	PGD	53 kDa	0.37	INF	11
Alpha-hemoglobin-stabilizing protein OS=Homo sapiens OX=9606 GN=AHSP PE=1 SV=1	AHSP_HUMAN	AHSP	12 kDa	0.37	INF		5
Integrin beta-3 OS=Homo sapiens OX=9606 GN=ITGB3 PE=1 SV=2	ITB3_HUMAN	ITGB3	87 kDa	0.37	0						16
GTP-binding protein SAR1a OS=Homo sapiens OX=9606 GN=SAR1A PE=1 SV=1	SAR1A_HUMAN	SAR1A	22 kDa	0.34	0.3			4	5	7
Dolichyl-diphosphooligosaccharide--protein glycosyltransferase 48 kDa subunit OS=Homo sapiens OX=9606 GN=DDOST PE=1 SV=4	OST48_HUMAN	DDOST	51 kDa	0.93	0.9	6		2		9
Ubiquitin carboxyl-terminal hydrolase 5 OS=Homo sapiens OX=9606 GN=USP5 PE=1 SV=2	UBP5_HUMAN	USP5	96 kDa	0.68	0.5	3				6
ADP-ribosylation factor 6 OS=Homo sapiens OX=9606 GN=ARF6 PE=1 SV=2	ARF6_HUMAN	ARF6	20 kDa	0.68	0.5	3			6
CD59 glycoprotein OS=Homo sapiens OX=9606 GN=CD59 PE=1 SV=1	CD59_HUMAN	CD59	14 kDa	0.75	0.6			6	10
Apolipoprotein D OS=Homo sapiens OX=9606 GN=APOD PE=1 SV=1	APOD_HUMAN	APOD	21 kDa	0.52	3.8			15	4
Myeloperoxidase OS=Homo sapiens OX=9606 GN=MPO PE=1 SV=1	PERM_HUMAN	MPO	84 kDa	0.36	0.4	3		2	7	5
Triadin OS=Homo sapiens OX=9606 GN=TRDN PE=1 SV=4	TRDN_HUMAN	TRDN	82 kDa	0.8	0.7			2	3
Erythrocyte membrane protein band 4.2 OS=Homo sapiens OX=9606 GN=EPB42 PE=1 SV=3	EPB42_HUMAN	EPB42	77 kDa	0.85	1.3	4			3
Ras-related C3 botulinum toxin substrate 1 OS=Homo sapiens OX=9606 GN=RAC1 PE=1 SV=1	RAC1_HUMAN	RAC1	21 kDa	0.61	1.7	3		4	4
Proteasome subunit alpha type-1 OS=Homo sapiens OX=9606 GN=PSMA1 PE=1 SV=1	PSA1_HUMAN	PSMA1	30 kDa	0.64	1.5	4		2	2	2
Serine/threonine-protein phosphatase CPPED1 OS=Homo sapiens OX=9606 GN=CPPED1 PE=1 SV=3	CPPED_HUMAN	CPPED1	36 kDa	0.55	2	8		4	6
Histidine-rich glycoprotein OS=Homo sapiens OX=9606 GN=HRG PE=1 SV=1	HRG_HUMAN	HRG	60 kDa	0.17	0.4			6	6	4	7
Proteasome subunit beta type-4 OS=Homo sapiens OX=9606 GN=PSMB4 PE=1 SV=4	PSB4_HUMAN	PSMB4	29 kDa	0.88	0.9	3		4	6	2
KDEL motif-containing protein 2 OS=Homo sapiens OX=9606 GN=KDELC2 PE=1 SV=2	KDEL2_HUMAN	KDELC2	59 kDa	0.77	0.6	5			8
40S ribosomal protein S29 OS=Homo sapiens OX=9606 GN=RPS29 PE=1 SV=2	RS29_HUMAN	RPS29	7 kDa	0.074	2.8	3	5	6	3		2
Proteasome subunit beta type-1 OS=Homo sapiens OX=9606 GN=PSMB1 PE=1 SV=2	PSB1_HUMAN	PSMB1	26 kDa	1	1	4		6	5	5
Inter-alpha-trypsin inhibitor heavy chain H2 OS=Homo sapiens OX=9606 GN=ITIH2 PE=1 SV=2	ITIH2_HUMAN	ITIH2	106 kDa	0.37	INF			4
Beta-2-microglobulin OS=Homo sapiens OX=9606 GN=B2M PE=1 SV=1	B2MG_HUMAN	B2M	14 kDa	0.12	INF	2		2
Glyoxylate reductase/hydroxypyruvate reductase OS=Homo sapiens OX=9606 GN=GRHPR PE=1 SV=1	GRHPR_HUMAN	GRHPR	36 kDa	1	1	4			4
Annexin A3 OS=Homo sapiens OX=9606 GN=ANXA3 PE=1 SV=3	ANXA3_HUMAN	ANXA3	36 kDa	1	1	6		3	9
Calcium-regulated heat-stable protein 1 OS=Homo sapiens OX=9606 GN=CARHSP1 PE=1 SV=2	CHSP1_HUMAN	CARHSP1	16 kDa	0.8	1.3		4	4	6
Sex hormone-binding globulin OS=Homo sapiens OX=9606 GN=SHBG PE=1 SV=2	SHBG_HUMAN	SHBG	44 kDa	0.37	INF	5
Target of Myb protein 1 OS=Homo sapiens OX=9606 GN=TOM1 PE=1 SV=2	TOM1_HUMAN	TOM1	54 kDa	0.35	4	3		9	3
Trophoblast glycoprotein OS=Homo sapiens OX=9606 GN=TPBG PE=1 SV=1	TPBG_HUMAN	TPBG	46 kDa	0.16	INF	7		14
Centrosomal protein of 290 kDa OS=Homo sapiens OX=9606 GN=CEP290 PE=1 SV=2	CE290_HUMAN	CEP290	290 kDa	0.37	INF	2
Proteasome subunit beta type-5 OS=Homo sapiens OX=9606 GN=PSMB5 PE=1 SV=3	PSB5_HUMAN	PSMB5	28 kDa	0.89	1.1	4		6	5	4
Dihydropyrimidinase-related protein 2 OS=Homo sapiens OX=9606 GN=DPYSL2 PE=1 SV=1	DPYL2_HUMAN	DPYSL2	62 kDa	0.37	INF	5
Monocyte differentiation antigen CD14 OS=Homo sapiens OX=9606 GN=CD14 PE=1 SV=2	CD14_HUMAN	CD14	40 kDa	0.48	2	4		8	4	2
Proteasome subunit beta type-2 OS=Homo sapiens OX=9606 GN=PSMB2 PE=1 SV=1	PSB2_HUMAN	PSMB2	23 kDa	0.71	0.7	5		3	7	4
Acidic leucine-rich nuclear phosphoprotein 32 family member B OS=Homo sapiens OX=9606 GN=ANP32B PE=1 SV=1	AN32B_HUMAN	ANP32B	29 kDa	0.37	0				5
Cytoplasmic aconitate hydratase OS=Homo sapiens OX=9606 GN=ACO1 PE=1 SV=3	ACOC_HUMAN	ACO1	98 kDa	0.13	0				6	4
Ras-related protein Rab-6A OS=Homo sapiens OX=9606 GN=RAB6A PE=1 SV=3	RAB6A_HUMAN	RAB6A	24 kDa	0.77	0.6	5			8
Proteasome subunit alpha type-5 OS=Homo sapiens OX=9606 GN=PSMA5 PE=1 SV=3	PSA5_HUMAN	PSMA5	26 kDa	0.44	0.5	3		3	7	5
Perilipin-3 OS=Homo sapiens OX=9606 GN=PLIN3 PE=1 SV=3	PLIN3_HUMAN	PLIN3	47 kDa	0.64	0.6			6	6	4
NADPH--cytochrome P450 reductase OS=Homo sapiens OX=9606 GN=POR PE=1 SV=2	NCPR_HUMAN	POR	77 kDa	0.77	0.7	2		2	6
60S ribosomal protein L4 OS=Homo sapiens OX=9606 GN=RPL4 PE=1 SV=5	RL4_HUMAN	RPL4	48 kDa	0.37	INF			9
AP-2 complex subunit alpha-1 OS=Homo sapiens OX=9606 GN=AP2A1 PE=1 SV=3	AP2A1_HUMAN	AP2A1	108 kDa	0.37	0					3
Nucleoside diphosphate kinase B OS=Homo sapiens OX=9606 GN=NME2 PE=1 SV=1	NDKB_HUMAN	NME2	17 kDa	0.52	0.3			3	11
T-complex protein 1 subunit epsilon OS=Homo sapiens OX=9606 GN=CCT5 PE=1 SV=1	TCPE_HUMAN	CCT5	60 kDa	0.35	1.6	4	3	4	3	4
60S ribosomal protein L15 OS=Homo sapiens OX=9606 GN=RPL15 PE=1 SV=2	RL15_HUMAN	RPL15	24 kDa	0.18	7		6	8	2
Endoplasmic reticulum resident protein 29 OS=Homo sapiens OX=9606 GN=ERP29 PE=1 SV=4	ERP29_HUMAN	ERP29	29 kDa	0.12	INF	5		6
UTP--glucose-1-phosphate uridylyltransferase OS=Homo sapiens OX=9606 GN=UGP2 PE=1 SV=5	UGPA_HUMAN	UGP2	57 kDa	0.13	0				6	4
40S ribosomal protein S15 OS=Homo sapiens OX=9606 GN=RPS15 PE=1 SV=2	RS15_HUMAN	RPS15	17 kDa	0.37	0				9
Ras GTPase-activating protein 1 OS=Homo sapiens OX=9606 GN=RASA1 PE=1 SV=1	RASA1_HUMAN	RASA1	116 kDa	1	1	7			7
Heterogeneous nuclear ribonucleoprotein L OS=Homo sapiens OX=9606 GN=HNRNPL PE=1 SV=2	HNRPL_HUMAN	HNRNPL	64 kDa	0.49	2.3	5		2	3
Integrin alpha-5 OS=Homo sapiens OX=9606 GN=ITGA5 PE=1 SV=2	ITA5_HUMAN	ITGA5	115 kDa	0.46	6			12	2
ATP-dependent RNA helicase A OS=Homo sapiens OX=9606 GN=DHX9 PE=1 SV=4	DHX9_HUMAN	DHX9	141 kDa	0.37	INF	3
Structural maintenance of chromosomes protein 1A OS=Homo sapiens OX=9606 GN=SMC1A PE=1 SV=2	SMC1A_HUMAN	SMC1A	143 kDa	0.37	INF		2
60S ribosomal protein L31 OS=Homo sapiens OX=9606 GN=RPL31 PE=1 SV=1	RL31_HUMAN	RPL31	14 kDa	0.22	0				7	2
Protein lin-28 homolog B OS=Homo sapiens OX=9606 GN=LIN28B PE=1 SV=1	LN28B_HUMAN	LIN28B	27 kDa	0.44	2.3	4		3	3
Alpha-aminoadipic semialdehyde dehydrogenase OS=Homo sapiens OX=9606 GN=ALDH7A1 PE=1 SV=5	AL7A1_HUMAN	ALDH7A1	58 kDa	0.73	0.7	2		6	7	4
Thioredoxin OS=Homo sapiens OX=9606 GN=TXN PE=1 SV=3	THIO_HUMAN	TXN	12 kDa	0.8	1.5			9		6
Cytosol aminopeptidase OS=Homo sapiens OX=9606 GN=LAP3 PE=1 SV=3	AMPL_HUMAN	LAP3	56 kDa	0.16	INF	6		3
Fascin OS=Homo sapiens OX=9606 GN=FSCN1 PE=1 SV=3	FSCN1_HUMAN	FSCN1	55 kDa	0.37	0				7
60S ribosomal protein L35a OS=Homo sapiens OX=9606 GN=RPL35A PE=1 SV=2	RL35A_HUMAN	RPL35A	13 kDa	0.72	0.7			4	4		2
60S ribosomal protein L27a OS=Homo sapiens OX=9606 GN=RPL27A PE=1 SV=2	RL27A_HUMAN	RPL27A	17 kDa	0.85	1.3	4			3
Calumenin OS=Homo sapiens OX=9606 GN=CALU PE=1 SV=2	CALU_HUMAN	CALU	37 kDa	0.37	0				2
60S ribosomal protein L28 OS=Homo sapiens OX=9606 GN=RPL28 PE=1 SV=3	RL28_HUMAN	RPL28	16 kDa	0.37	INF			3
Transcriptional activator protein Pur-beta OS=Homo sapiens OX=9606 GN=PURB PE=1 SV=3	PURB_HUMAN	PURB	33 kDa	0.37	0				2
Ubiquitin-fold modifier 1 OS=Homo sapiens OX=9606 GN=UFM1 PE=1 SV=1	UFM1_HUMAN	UFM1	9 kDa	0.3	2.8		6	5		2	2
60S ribosomal protein L21 OS=Homo sapiens OX=9606 GN=RPL21 PE=1 SV=2	RL21_HUMAN	RPL21	19 kDa	0.27	3.7	5		6	3
Heterogeneous nuclear ribonucleoprotein F OS=Homo sapiens OX=9606 GN=HNRNPF PE=1 SV=3	HNRPF_HUMAN	HNRNPF	46 kDa	0.37	INF			9
Neuroblast differentiation-associated protein AHNAK OS=Homo sapiens OX=9606 GN=AHNAK PE=1 SV=2	AHNK_HUMAN	AHNAK	629 kDa	0.29	3.5	3		4			1
Lysine-specific demethylase 3A OS=Homo sapiens OX=9606 GN=KDM3A PE=1 SV=4	KDM3A_HUMAN	KDM3A	147 kDa	0.37	0					2
Erythrocyte band 7 integral membrane protein OS=Homo sapiens OX=9606 GN=STOM PE=1 SV=3	STOM_HUMAN	STOM	32 kDa	0.58	0.5	4			6	2
Delta-1-pyrroline-5-carboxylate dehydrogenase, mitochondrial OS=Homo sapiens OX=9606 GN=ALDH4A1 PE=1 SV=3	AL4A1_HUMAN	ALDH4A1	62 kDa	0.37	0				6
Isocitrate dehydrogenase [NAD] subunit alpha, mitochondrial OS=Homo sapiens OX=9606 GN=IDH3A PE=1 SV=1	IDH3A_HUMAN	IDH3A	40 kDa	0.37	INF	3
Spectrin alpha chain, erythrocytic 1 OS=Homo sapiens OX=9606 GN=SPTA1 PE=1 SV=5	SPTA1_HUMAN	SPTA1	280 kDa	1	1	5			5
Vesicle-trafficking protein SEC22b OS=Homo sapiens OX=9606 GN=SEC22B PE=1 SV=4	SC22B_HUMAN	SEC22B	25 kDa	0.65	0.5			5	11
Cysteine-rich protein 2 OS=Homo sapiens OX=9606 GN=CRIP2 PE=1 SV=1	CRIP2_HUMAN	CRIP2	22 kDa	0.64	1.6	3	2	6	7
Amiloride-sensitive amine oxidase [copper-containing] OS=Homo sapiens OX=9606 GN=AOC1 PE=1 SV=4	AOC1_HUMAN	AOC1	85 kDa	0.25	INF	9		2
Tissue factor pathway inhibitor 2 OS=Homo sapiens OX=9606 GN=TFPI2 PE=1 SV=1	TFPI2_HUMAN	TFPI2	27 kDa	0.37	0				8
Aldehyde dehydrogenase family 16 member A1 OS=Homo sapiens OX=9606 GN=ALDH16A1 PE=1 SV=2	A16A1_HUMAN	ALDH16A1	85 kDa	0.19	INF	8	3
F-actin-capping protein subunit beta OS=Homo sapiens OX=9606 GN=CAPZB PE=1 SV=4	CAPZB_HUMAN	CAPZB	31 kDa	0.37	INF	2
Tubulin polymerization-promoting protein family member 3 OS=Homo sapiens OX=9606 GN=TPPP3 PE=1 SV=1	TPPP3_HUMAN	TPPP3	19 kDa	0.7	1.5	2		7	2	4
High mobility group protein B1 OS=Homo sapiens OX=9606 GN=HMGB1 PE=1 SV=3	HMGB1_HUMAN	HMGB1	25 kDa	0.37	0				2
Transmembrane emp24 domain-containing protein 9 OS=Homo sapiens OX=9606 GN=TMED9 PE=1 SV=2	TMED9_HUMAN	TMED9	27 kDa	0.8	1.3	4		4	6
Zinc-alpha-2-glycoprotein OS=Homo sapiens OX=9606 GN=AZGP1 PE=1 SV=2	ZA2G_HUMAN	AZGP1	34 kDa	1	1	2		6	8
Heterogeneous nuclear ribonucleoprotein A0 OS=Homo sapiens OX=9606 GN=HNRNPA0 PE=1 SV=1	ROA0_HUMAN	HNRNPA0	31 kDa	0.13	INF	2		3
Desmoplakin OS=Homo sapiens OX=9606 GN=DSP PE=1 SV=3	DESP_HUMAN	DSP	332 kDa	0.37	INF		2
Fatty acid-binding protein, adipocyte OS=Homo sapiens OX=9606 GN=FABP4 PE=1 SV=3	FABP4_HUMAN	FABP4	15 kDa	0.9	1.2	7			4	2
Delta-aminolevulinic acid dehydratase OS=Homo sapiens OX=9606 GN=ALAD PE=1 SV=1	HEM2_HUMAN	ALAD	36 kDa	0.49	0.6	3	2		5	4
Malate dehydrogenase, cytoplasmic OS=Homo sapiens OX=9606 GN=MDH1 PE=1 SV=4	MDHC_HUMAN	MDH1	36 kDa	0.44	0.4	3			4	3
60S ribosomal protein L14 OS=Homo sapiens OX=9606 GN=RPL14 PE=1 SV=4	RL14_HUMAN	RPL14	23 kDa	0.46	2.2	5		4	4
High mobility group protein B3 OS=Homo sapiens OX=9606 GN=HMGB3 PE=1 SV=4	HMGB3_HUMAN	HMGB3	23 kDa	0.75	0.6	3			5
GTP:AMP phosphotransferase AK3, mitochondrial OS=Homo sapiens OX=9606 GN=AK3 PE=1 SV=4	KAD3_HUMAN	AK3	26 kDa	0.055	0.1	2			6	6	2
3-hydroxyisobutyrate dehydrogenase, mitochondrial OS=Homo sapiens OX=9606 GN=HIBADH PE=1 SV=2	3HIDH_HUMAN	HIBADH	35 kDa	1	1		3		3
Fibrinogen-like protein 1 OS=Homo sapiens OX=9606 GN=FGL1 PE=1 SV=3	FGL1_HUMAN	FGL1	36 kDa	0.37	INF			5
Caveolae-associated protein 1 OS=Homo sapiens OX=9606 GN=CAVIN1 PE=1 SV=1	CAVN1_HUMAN	CAVIN1	43 kDa	0.39	2.8	7		4	4
60S ribosomal protein L26 OS=Homo sapiens OX=9606 GN=RPL26 PE=1 SV=1	RL26_HUMAN	RPL26	17 kDa	1	1	4		2	6
Syntaxin-7 OS=Homo sapiens OX=9606 GN=STX7 PE=1 SV=4	STX7_HUMAN	STX7	30 kDa	0.37	INF			5
Prolow-density lipoprotein receptor-related protein 1 OS=Homo sapiens OX=9606 GN=LRP1 PE=1 SV=2	LRP1_HUMAN	LRP1	505 kDa	0.37	0					2
Lysozyme C OS=Homo sapiens OX=9606 GN=LYZ PE=1 SV=1	LYSC_HUMAN	LYZ	17 kDa	0.8	1.5			3	2
40S ribosomal protein S27 OS=Homo sapiens OX=9606 GN=RPS27 PE=1 SV=3	RS27_HUMAN	RPS27	9 kDa	0.85	0.8	3			4
Heparin cofactor 2 OS=Homo sapiens OX=9606 GN=SERPIND1 PE=1 SV=3	HEP2_HUMAN	SERPIND1	57 kDa	0.37	0				2
Ribose-5-phosphate isomerase OS=Homo sapiens OX=9606 GN=RPIA PE=1 SV=3	RPIA_HUMAN	RPIA	33 kDa	0.21	0.2	2			5	5
Proliferation-associated protein 2G4 OS=Homo sapiens OX=9606 GN=PA2G4 PE=1 SV=3	PA2G4_HUMAN	PA2G4	44 kDa	0.71	1.5	5	4		6
Adenylate kinase isoenzyme 1 OS=Homo sapiens OX=9606 GN=AK1 PE=1 SV=3	KAD1_HUMAN	AK1	22 kDa	0.37	INF	5
ATP-binding cassette sub-family B member 6, mitochondrial OS=Homo sapiens OX=9606 GN=ABCB6 PE=1 SV=1	ABCB6_HUMAN	ABCB6	94 kDa	0.37	INF	3
Translocon-associated protein subunit delta OS=Homo sapiens OX=9606 GN=SSR4 PE=1 SV=1	SSRD_HUMAN	SSR4	19 kDa	0.21	0				9	3
Copine-1 OS=Homo sapiens OX=9606 GN=CPNE1 PE=1 SV=1	CPNE1_HUMAN	CPNE1	59 kDa	0.12	INF	8		6
Prolactin-inducible protein OS=Homo sapiens OX=9606 GN=PIP PE=1 SV=1	PIP_HUMAN	PIP	17 kDa	0.37	INF			13
E3 ubiquitin-protein ligase UBR4 OS=Homo sapiens OX=9606 GN=UBR4 PE=1 SV=1	UBR4_HUMAN	UBR4	574 kDa	0.37	0				2
Translocon-associated protein subunit alpha OS=Homo sapiens OX=9606 GN=SSR1 PE=1 SV=3	SSRA_HUMAN	SSR1	32 kDa	0.37	0				5
Vesicle-associated membrane protein 8 OS=Homo sapiens OX=9606 GN=VAMP8 PE=1 SV=1	VAMP8_HUMAN	VAMP8	11 kDa	0.4	2.7	3		5		3
ATP-citrate synthase OS=Homo sapiens OX=9606 GN=ACLY PE=1 SV=3	ACLY_HUMAN	ACLY	121 kDa	0.37	0				5
NEDD8 OS=Homo sapiens OX=9606 GN=NEDD8 PE=1 SV=1	NEDD8_HUMAN	NEDD8	9 kDa	0.37	INF			3
Single-stranded DNA-binding protein, mitochondrial OS=Homo sapiens OX=9606 GN=SSBP1 PE=1 SV=1	SSBP_HUMAN	SSBP1	17 kDa	0.13	0				3	2
N-acetyl-D-glucosamine kinase OS=Homo sapiens OX=9606 GN=NAGK PE=1 SV=4	NAGK_HUMAN	NAGK	37 kDa	0.49	0.2			2	9
Matrix Gla protein OS=Homo sapiens OX=9606 GN=MGP PE=1 SV=2	MGP_HUMAN	MGP	12 kDa	0.37	0						6
Electron transfer flavoprotein subunit beta OS=Homo sapiens OX=9606 GN=ETFB PE=1 SV=3	ETFB_HUMAN	ETFB	28 kDa	0.12	0				6	8
Heat shock protein beta-6 OS=Homo sapiens OX=9606 GN=HSPB6 PE=1 SV=2	HSPB6_HUMAN	HSPB6	17 kDa	0.8	1.5	3			2
Vasodilator-stimulated phosphoprotein OS=Homo sapiens OX=9606 GN=VASP PE=1 SV=3	VASP_HUMAN	VASP	40 kDa	0.12	INF	4		5
Inactive C-alpha-formylglycine-generating enzyme 2 OS=Homo sapiens OX=9606 GN=SUMF2 PE=1 SV=2	SUMF2_HUMAN	SUMF2	34 kDa	0.63	0.4	3			7
Lactotransferrin OS=Homo sapiens OX=9606 GN=LTF PE=1 SV=6	TRFL_HUMAN	LTF	78 kDa	0.37	INF			2
Dedicator of cytokinesis protein 1 OS=Homo sapiens OX=9606 GN=DOCK1 PE=1 SV=2	DOCK1_HUMAN	DOCK1	215 kDa	0.13	0					2	3
Caveolae-associated protein 4 OS=Homo sapiens OX=9606 GN=CAVIN4 PE=1 SV=2	CAVN4_HUMAN	CAVIN4	42 kDa	0.37	INF	2
T-complex protein 1 subunit alpha OS=Homo sapiens OX=9606 GN=TCP1 PE=1 SV=1	TCPA_HUMAN	TCP1	60 kDa	0.37	0				5
Microsomal glutathione S-transferase 3 OS=Homo sapiens OX=9606 GN=MGST3 PE=1 SV=1	MGST3_HUMAN	MGST3	17 kDa	0.37	0				7
Guanine nucleotide-binding protein subunit alpha-11 OS=Homo sapiens OX=9606 GN=GNA11 PE=1 SV=2	GNA11_HUMAN	GNA11	42 kDa	0.37	0				4
EH domain-containing protein 2 OS=Homo sapiens OX=9606 GN=EHD2 PE=1 SV=2	EHD2_HUMAN	EHD2	61 kDa	0.42	0.4	2			3	2
60S ribosomal protein L18 OS=Homo sapiens OX=9606 GN=RPL18 PE=1 SV=2	RL18_HUMAN	RPL18	22 kDa	0.37	INF			9
Aminopeptidase Q OS=Homo sapiens OX=9606 GN=LVRN PE=1 SV=4	AMPQ_HUMAN	LVRN	113 kDa	0.37	INF			11
Nucleoside diphosphate kinase A OS=Homo sapiens OX=9606 GN=NME1 PE=1 SV=1	NDKA_HUMAN	NME1	17 kDa	0.37	0				8
DNA-dependent protein kinase catalytic subunit OS=Homo sapiens OX=9606 GN=PRKDC PE=1 SV=3	PRKDC_HUMAN	PRKDC	469 kDa	0.37	0				2
Rotatin OS=Homo sapiens OX=9606 GN=RTTN PE=1 SV=3	RTTN_HUMAN	RTTN	249 kDa	0.37	0				2
Guanylate-binding protein 2 OS=Homo sapiens OX=9606 GN=GBP2 PE=1 SV=3	GBP2_HUMAN	GBP2	67 kDa	0.37	0						2
26S proteasome non-ATPase regulatory subunit 2 OS=Homo sapiens OX=9606 GN=PSMD2 PE=1 SV=3	PSMD2_HUMAN	PSMD2	100 kDa	0.37	0				4
Pyruvate dehydrogenase E1 component subunit beta, mitochondrial OS=Homo sapiens OX=9606 GN=PDHB PE=1 SV=3	ODPB_HUMAN	PDHB	39 kDa	0.61	2.5			5	2
Eukaryotic translation initiation factor 3 subunit F OS=Homo sapiens OX=9606 GN=EIF3F PE=1 SV=1	EIF3F_HUMAN	EIF3F	38 kDa	0.19	INF	8		3
Glycogen phosphorylase, liver form OS=Homo sapiens OX=9606 GN=PYGL PE=1 SV=4	PYGL_HUMAN	PYGL	97 kDa	0.12	INF	3		3
Thymidine phosphorylase OS=Homo sapiens OX=9606 GN=TYMP PE=1 SV=2	TYPH_HUMAN	TYMP	50 kDa	0.68	0.5	2			4
Actin-related protein 2/3 complex subunit 5 OS=Homo sapiens OX=9606 GN=ARPC5 PE=1 SV=3	ARPC5_HUMAN	ARPC5	16 kDa	0.37	0				5
Trifunctional enzyme subunit beta, mitochondrial OS=Homo sapiens OX=9606 GN=HADHB PE=1 SV=3	ECHB_HUMAN	HADHB	51 kDa	0.18	0				5	2
RNA-binding protein 3 OS=Homo sapiens OX=9606 GN=RBM3 PE=1 SV=1	RBM3_HUMAN	RBM3	17 kDa	0.37	0				9
Monocarboxylate transporter 7 OS=Homo sapiens OX=9606 GN=SLC16A6 PE=1 SV=2	MOT7_HUMAN	SLC16A6	57 kDa	0.37	0					3
60S ribosomal protein L7a OS=Homo sapiens OX=9606 GN=RPL7A PE=1 SV=2	RL7A_HUMAN	RPL7A	30 kDa	0.37	INF			3
ATP-binding cassette sub-family A member 2 OS=Homo sapiens OX=9606 GN=ABCA2 PE=1 SV=3	ABCA2_HUMAN	ABCA2	270 kDa	0.37	INF			2
Glutathione peroxidase 1 OS=Homo sapiens OX=9606 GN=GPX1 PE=1 SV=4	GPX1_HUMAN	GPX1	22 kDa	0.37	0				2
Rho GTPase-activating protein 1 OS=Homo sapiens OX=9606 GN=ARHGAP1 PE=1 SV=1	RHG01_HUMAN	ARHGAP1	50 kDa	0.37	0				4
Elongin-B OS=Homo sapiens OX=9606 GN=ELOB PE=1 SV=1	ELOB_HUMAN	ELOB	13 kDa	0.37	0				5
Guanine nucleotide-binding protein G(i) subunit alpha-2 OS=Homo sapiens OX=9606 GN=GNAI2 PE=1 SV=3	GNAI2_HUMAN	GNAI2	40 kDa	0.37	0				4
Aflatoxin B1 aldehyde reductase member 2 OS=Homo sapiens OX=9606 GN=AKR7A2 PE=1 SV=3	ARK72_HUMAN	AKR7A2	40 kDa	0.37	0				6
Carboxypeptidase B2 OS=Homo sapiens OX=9606 GN=CPB2 PE=1 SV=2	CBPB2_HUMAN	CPB2	48 kDa	0.23	0.2			2		4	5
Cytochrome b-c1 complex subunit 2, mitochondrial OS=Homo sapiens OX=9606 GN=UQCRC2 PE=1 SV=3	QCR2_HUMAN	UQCRC2	48 kDa	0.37	INF		2
Sorting nexin-12 OS=Homo sapiens OX=9606 GN=SNX12 PE=1 SV=3	SNX12_HUMAN	SNX12	20 kDa	0.37	0				6
Glutathione peroxidase 3 OS=Homo sapiens OX=9606 GN=GPX3 PE=1 SV=2	GPX3_HUMAN	GPX3	26 kDa	0.37	0				3
ATP synthase subunit f, mitochondrial OS=Homo sapiens OX=9606 GN=ATP5J2 PE=1 SV=3	ATPK_HUMAN	ATP5J2	11 kDa	1	1	4			4
Synaptic vesicle membrane protein VAT-1 homolog OS=Homo sapiens OX=9606 GN=VAT1 PE=1 SV=2	VAT1_HUMAN	VAT1	42 kDa	0.37	0					6
Cytochrome c OS=Homo sapiens OX=9606 GN=CYCS PE=1 SV=2	CYC_HUMAN	CYCS	12 kDa	0.37	INF	3
Insulin-like growth factor-binding protein complex acid labile subunit OS=Homo sapiens OX=9606 GN=IGFALS PE=1 SV=1	ALS_HUMAN	IGFALS	66 kDa	1	1			6		4	2
Ras-related protein R-Ras2 OS=Homo sapiens OX=9606 GN=RRAS2 PE=1 SV=1	RRAS2_HUMAN	RRAS2	23 kDa	0.37	0				7
15-hydroxyprostaglandin dehydrogenase [NAD(+)] OS=Homo sapiens OX=9606 GN=HPGD PE=1 SV=1	PGDH_HUMAN	HPGD	29 kDa	0.49	4.5			9	2
Heterogeneous nuclear ribonucleoprotein A/B OS=Homo sapiens OX=9606 GN=HNRNPAB PE=1 SV=2	ROAA_HUMAN	HNRNPAB	36 kDa	0.37	INF			6
ATP synthase subunit gamma, mitochondrial OS=Homo sapiens OX=9606 GN=ATP5F1C PE=1 SV=1	ATPG_HUMAN	ATP5F1C	33 kDa	0.8	0.7	2			3
Cytochrome c oxidase subunit 5A, mitochondrial OS=Homo sapiens OX=9606 GN=COX5A PE=1 SV=2	COX5A_HUMAN	COX5A	17 kDa	0.37	0					3
Ras-related protein Rab-4B OS=Homo sapiens OX=9606 GN=RAB4B PE=1 SV=1	RAB4B_HUMAN	RAB4B	24 kDa	0.37	0				6
Stress-70 protein, mitochondrial OS=Homo sapiens OX=9606 GN=HSPA9 PE=1 SV=2	GRP75_HUMAN	HSPA9	74 kDa	0.37	0				2
Insulin-like growth factor 2 mRNA-binding protein 2 OS=Homo sapiens OX=9606 GN=IGF2BP2 PE=1 SV=2	IF2B2_HUMAN	IGF2BP2	66 kDa	0.37	INF			5
Proteasome subunit alpha type-3 OS=Homo sapiens OX=9606 GN=PSMA3 PE=1 SV=2	PSA3_HUMAN	PSMA3	28 kDa	0.37	0				3
Heterogeneous nuclear ribonucleoprotein R OS=Homo sapiens OX=9606 GN=HNRNPR PE=1 SV=1	HNRPR_HUMAN	HNRNPR	71 kDa	0.37	INF	4
Phosphate carrier protein, mitochondrial OS=Homo sapiens OX=9606 GN=SLC25A3 PE=1 SV=2	MPCP_HUMAN	SLC25A3	40 kDa	0.37	0				4
NADH-cytochrome b5 reductase 3 OS=Homo sapiens OX=9606 GN=CYB5R3 PE=1 SV=3	NB5R3_HUMAN	CYB5R3	34 kDa	0.37	0				2
Calpain-6 OS=Homo sapiens OX=9606 GN=CAPN6 PE=1 SV=2	CAN6_HUMAN	CAPN6	75 kDa	0.37	0				2
Aspartate aminotransferase, cytoplasmic OS=Homo sapiens OX=9606 GN=GOT1 PE=1 SV=3	AATC_HUMAN	GOT1	46 kDa	0.16	INF	4		2
Ras-related protein Rab-2A OS=Homo sapiens OX=9606 GN=RAB2A PE=1 SV=1	RAB2A_HUMAN	RAB2A	24 kDa	0.61	0.4	2			5
Retinol-binding protein 4 OS=Homo sapiens OX=9606 GN=RBP4 PE=1 SV=3	RET4_HUMAN	RBP4	23 kDa	0.37	INF			3
Plasma protease C1 inhibitor OS=Homo sapiens OX=9606 GN=SERPING1 PE=1 SV=2	IC1_HUMAN	SERPING1	55 kDa	0.37	INF			3
Interleukin-27 subunit beta OS=Homo sapiens OX=9606 GN=EBI3 PE=1 SV=2	IL27B_HUMAN	EBI3	25 kDa	0.37	INF			7
Sideroflexin-1 OS=Homo sapiens OX=9606 GN=SFXN1 PE=1 SV=4	SFXN1_HUMAN	SFXN1	36 kDa	0.37	0				5
60S ribosomal protein L37a OS=Homo sapiens OX=9606 GN=RPL37A PE=1 SV=2	RL37A_HUMAN	RPL37A	10 kDa	0.37	INF	3
SH3 domain-binding glutamic acid-rich-like protein OS=Homo sapiens OX=9606 GN=SH3BGRL PE=1 SV=1	SH3L1_HUMAN	SH3BGRL	13 kDa	0.37	0				2
Dipeptidyl peptidase 1 OS=Homo sapiens OX=9606 GN=CTSC PE=1 SV=2	CATC_HUMAN	CTSC	52 kDa	0.37	INF			5
Dynein light chain 1, cytoplasmic OS=Homo sapiens OX=9606 GN=DYNLL1 PE=1 SV=1	DYL1_HUMAN	DYNLL1	10 kDa	0.37	0				3
Serine/threonine-protein phosphatase 2A 55 kDa regulatory subunit B delta isoform OS=Homo sapiens OX=9606 GN=PPP2R2D PE=1 SV=1	2ABD_HUMAN	PPP2R2D	52 kDa	0.37	0				4
Splicing factor, proline- and glutamine-rich OS=Homo sapiens OX=9606 GN=SFPQ PE=1 SV=2	SFPQ_HUMAN	SFPQ	76 kDa	0.37	INF			2
Protein disulfide-isomerase A4 OS=Homo sapiens OX=9606 GN=PDIA4 PE=1 SV=2	PDIA4_HUMAN	PDIA4	73 kDa	0.8	1.5	3			2
DNA-directed RNA polymerases I, II, and III subunit RPABC3 OS=Homo sapiens OX=9606 GN=POLR2H PE=1 SV=4	RPAB3_HUMAN	POLR2H	17 kDa	0.37	0				2
Low molecular weight phosphotyrosine protein phosphatase OS=Homo sapiens OX=9606 GN=ACP1 PE=1 SV=3	PPAC_HUMAN	ACP1	18 kDa	0.37	0				7
Fatty acid synthase OS=Homo sapiens OX=9606 GN=FASN PE=1 SV=3	FAS_HUMAN	FASN	273 kDa	0.8	0.7			2	3
T-complex protein 1 subunit gamma OS=Homo sapiens OX=9606 GN=CCT3 PE=1 SV=4	TCPG_HUMAN	CCT3	61 kDa	1	INF	2	2	2
Epidermal growth factor receptor OS=Homo sapiens OX=9606 GN=EGFR PE=1 SV=2	EGFR_HUMAN	EGFR	134 kDa	0.37	0				2
Eukaryotic translation initiation factor 3 subunit I OS=Homo sapiens OX=9606 GN=EIF3I PE=1 SV=1	EIF3I_HUMAN	EIF3I	37 kDa	0.37	0				3
Coronin-1B OS=Homo sapiens OX=9606 GN=CORO1B PE=1 SV=1	COR1B_HUMAN	CORO1B	54 kDa	0.37	0				3
Cleavage and polyadenylation specificity factor subunit 5 OS=Homo sapiens OX=9606 GN=NUDT21 PE=1 SV=1	CPSF5_HUMAN	NUDT21	26 kDa	0.37	0				3
Ubiquitin-conjugating enzyme E2 L3 OS=Homo sapiens OX=9606 GN=UBE2L3 PE=1 SV=1	UB2L3_HUMAN	UBE2L3	18 kDa	0.37	0				4
Ras-related protein R-Ras OS=Homo sapiens OX=9606 GN=RRAS PE=1 SV=1	RRAS_HUMAN	RRAS	23 kDa	0.37	0				7
Dolichyl-diphosphooligosaccharide--protein glycosyltransferase subunit DAD1 OS=Homo sapiens OX=9606 GN=DAD1 PE=1 SV=3	DAD1_HUMAN	DAD1	12 kDa	0.8	0.7			2		3
Septin-9 OS=Homo sapiens OX=9606 GN=SEPT9 PE=1 SV=2	SEPT9_HUMAN	2009-09-01	65 kDa	0.37	0				4
Guanine nucleotide-binding protein G(I)/G(S)/G(O) subunit gamma-5 OS=Homo sapiens OX=9606 GN=GNG5 PE=1 SV=3	GBG5_HUMAN	GNG5	7 kDa	1	1			3			3
Protein CutA OS=Homo sapiens OX=9606 GN=CUTA PE=1 SV=2	CUTA_HUMAN	CUTA	19 kDa	0.8	0.7			2	3
UMP-CMP kinase OS=Homo sapiens OX=9606 GN=CMPK1 PE=1 SV=3	KCY_HUMAN	CMPK1	22 kDa	0.37	INF			2
Afamin OS=Homo sapiens OX=9606 GN=AFM PE=1 SV=1	AFAM_HUMAN	AFM	69 kDa	0.37	INF			2
UDP-glucose 6-dehydrogenase OS=Homo sapiens OX=9606 GN=UGDH PE=1 SV=1	UGDH_HUMAN	UGDH	55 kDa	0.37	INF		4
Glutathione synthetase OS=Homo sapiens OX=9606 GN=GSS PE=1 SV=1	GSHB_HUMAN	GSS	52 kDa	0.37	0				3
Lysosome-associated membrane glycoprotein 1 OS=Homo sapiens OX=9606 GN=LAMP1 PE=1 SV=3	LAMP1_HUMAN	LAMP1	45 kDa	0.37	INF	2
T-complex protein 1 subunit theta OS=Homo sapiens OX=9606 GN=CCT8 PE=1 SV=4	TCPQ_HUMAN	CCT8	60 kDa	0.37	INF	2
Histone deacetylase complex subunit SAP18 OS=Homo sapiens OX=9606 GN=SAP18 PE=1 SV=1	SAP18_HUMAN	SAP18	18 kDa	0.37	0				4
Proteasome subunit beta type-7 OS=Homo sapiens OX=9606 GN=PSMB7 PE=1 SV=1	PSB7_HUMAN	PSMB7	30 kDa	0.37	0				5
Protein-L-isoaspartate(D-aspartate) O-methyltransferase OS=Homo sapiens OX=9606 GN=PCMT1 PE=1 SV=4	PIMT_HUMAN	PCMT1	25 kDa	0.37	0				4
Cytochrome b5 type B OS=Homo sapiens OX=9606 GN=CYB5B PE=1 SV=2	CYB5B_HUMAN	CYB5B	16 kDa	0.37	0				3
40S ribosomal protein S23 OS=Homo sapiens OX=9606 GN=RPS23 PE=1 SV=3	RS23_HUMAN	RPS23	16 kDa	0.37	0				6
Cold-inducible RNA-binding protein OS=Homo sapiens OX=9606 GN=CIRBP PE=1 SV=1	CIRBP_HUMAN	CIRBP	19 kDa	0.37	0				2
Leucine-rich PPR motif-containing protein, mitochondrial OS=Homo sapiens OX=9606 GN=LRPPRC PE=1 SV=3	LPPRC_HUMAN	LRPPRC	158 kDa	0.37	0				2
Thioredoxin reductase 1, cytoplasmic OS=Homo sapiens OX=9606 GN=TXNRD1 PE=1 SV=3	TRXR1_HUMAN	TXNRD1	71 kDa	1	1	3				3
THO complex subunit 4 OS=Homo sapiens OX=9606 GN=ALYREF PE=1 SV=3	THOC4_HUMAN	ALYREF	27 kDa	0.8	0.7			2	3
Thrombospondin-1 OS=Homo sapiens OX=9606 GN=THBS1 PE=1 SV=2	TSP1_HUMAN	THBS1	129 kDa	0.37	0				4
Ras-related protein Rab-21 OS=Homo sapiens OX=9606 GN=RAB21 PE=1 SV=3	RAB21_HUMAN	RAB21	24 kDa	0.37	0				4
Thy-1 membrane glycoprotein OS=Homo sapiens OX=9606 GN=THY1 PE=1 SV=2	THY1_HUMAN	THY1	18 kDa	0.37	0				2
Catechol O-methyltransferase OS=Homo sapiens OX=9606 GN=COMT PE=1 SV=2	COMT_HUMAN	COMT	30 kDa	0.37	0				4
Unconventional myosin-Ic OS=Homo sapiens OX=9606 GN=MYO1C PE=1 SV=4	MYO1C_HUMAN	MYO1C	122 kDa	0.37	INF			3
Na(+)/H(+) exchange regulatory cofactor NHE-RF1 OS=Homo sapiens OX=9606 GN=SLC9A3R1 PE=1 SV=4	NHRF1_HUMAN	SLC9A3R1	39 kDa	0.37	0					2
Sorcin OS=Homo sapiens OX=9606 GN=SRI PE=1 SV=1	SORCN_HUMAN	SRI	22 kDa	0.37	0				2
Cytoskeleton-associated protein 4 OS=Homo sapiens OX=9606 GN=CKAP4 PE=1 SV=2	CKAP4_HUMAN	CKAP4	66 kDa	0.37	INF			2
Cytochrome c oxidase subunit 7A2, mitochondrial OS=Homo sapiens OX=9606 GN=COX7A2 PE=1 SV=1	CX7A2_HUMAN	COX7A2	9 kDa	0.37	0					3
Signal peptidase complex catalytic subunit SEC11A OS=Homo sapiens OX=9606 GN=SEC11A PE=1 SV=1	SC11A_HUMAN	SEC11A	21 kDa	0.37	0				3
Protein phosphatase 1F OS=Homo sapiens OX=9606 GN=PPM1F PE=1 SV=3	PPM1F_HUMAN	PPM1F	50 kDa	0.37	0				2
Extracellular superoxide dismutase [Cu-Zn] OS=Homo sapiens OX=9606 GN=SOD3 PE=1 SV=2	SODE_HUMAN	SOD3	26 kDa	0.37	INF			4
Dynein light chain roadblock-type 1 OS=Homo sapiens OX=9606 GN=DYNLRB1 PE=1 SV=3	DLRB1_HUMAN	DYNLRB1	11 kDa	0.37	0						2
Trifunctional enzyme subunit alpha, mitochondrial OS=Homo sapiens OX=9606 GN=HADHA PE=1 SV=2	ECHA_HUMAN	HADHA	83 kDa	0.37	0				3
START domain-containing protein 10 OS=Homo sapiens OX=9606 GN=STARD10 PE=1 SV=2	STA10_HUMAN	STARD10	33 kDa	0.37	0				2
Mitochondrial fission 1 protein OS=Homo sapiens OX=9606 GN=FIS1 PE=1 SV=2	FIS1_HUMAN	FIS1	17 kDa	0.37	0				4
Acyl-protein thioesterase 2 OS=Homo sapiens OX=9606 GN=LYPLA2 PE=1 SV=1	LYPA2_HUMAN	LYPLA2	25 kDa	0.37	0				2
ERO1-like protein alpha OS=Homo sapiens OX=9606 GN=ERO1A PE=1 SV=2	ERO1A_HUMAN	ERO1A	54 kDa	0.8	1.5			3	2
ADP-ribosylation factor-like protein 8B OS=Homo sapiens OX=9606 GN=ARL8B PE=1 SV=1	ARL8B_HUMAN	ARL8B	22 kDa	0.37	0				2
Somatomedin-B and thrombospondin type-1 domain-containing protein OS=Homo sapiens OX=9606 GN=SBSPON PE=1 SV=2	SBSPO_HUMAN	SBSPON	30 kDa	0.37	0				4
Non-histone chromosomal protein HMG-17 OS=Homo sapiens OX=9606 GN=HMGN2 PE=1 SV=3	HMGN2_HUMAN	HMGN2	9 kDa	0.37	INF			3
60S ribosomal protein L24 OS=Homo sapiens OX=9606 GN=RPL24 PE=1 SV=1	RL24_HUMAN	RPL24	18 kDa	0.37	INF	2
Serine/arginine-rich splicing factor 6 OS=Homo sapiens OX=9606 GN=SRSF6 PE=1 SV=2	SRSF6_HUMAN	SRSF6	40 kDa	0.37	0				2
Dual specificity protein phosphatase 3 OS=Homo sapiens OX=9606 GN=DUSP3 PE=1 SV=1	DUS3_HUMAN	DUSP3	20 kDa	0.37	INF	2
Ras-related protein Ral-A OS=Homo sapiens OX=9606 GN=RALA PE=1 SV=1	RALA_HUMAN	RALA	24 kDa	0.37	0				2
Signal recognition particle 14 kDa protein OS=Homo sapiens OX=9606 GN=SRP14 PE=1 SV=2	SRP14_HUMAN	SRP14	15 kDa	0.37	0				4
Heme-binding protein 1 OS=Homo sapiens OX=9606 GN=HEBP1 PE=1 SV=1	HEBP1_HUMAN	HEBP1	21 kDa	0.37	0				2
RNA transcription, translation and transport factor protein OS=Homo sapiens OX=9606 GN=RTRAF PE=1 SV=1	RTRAF_HUMAN	RTRAF	28 kDa	0.37	0				4
Protein NDRG1 OS=Homo sapiens OX=9606 GN=NDRG1 PE=1 SV=1	NDRG1_HUMAN	NDRG1	43 kDa	0.37	INF			2
Sulfotransferase 1A1 OS=Homo sapiens OX=9606 GN=SULT1A1 PE=1 SV=3	ST1A1_HUMAN	SULT1A1	34 kDa	0.37	0					3
SAP domain-containing ribonucleoprotein OS=Homo sapiens OX=9606 GN=SARNP PE=1 SV=3	SARNP_HUMAN	SARNP	24 kDa	0.37	0				2
ATP-dependent RNA helicase DDX3X OS=Homo sapiens OX=9606 GN=DDX3X PE=1 SV=3	DDX3X_HUMAN	DDX3X	73 kDa	0.37	INF			2
Prostaglandin E synthase 3 OS=Homo sapiens OX=9606 GN=PTGES3 PE=1 SV=1	TEBP_HUMAN	PTGES3	19 kDa	0.37	0				2
Proliferating cell nuclear antigen OS=Homo sapiens OX=9606 GN=PCNA PE=1 SV=1	PCNA_HUMAN	PCNA	29 kDa	0.37	INF	2
Calcyphosin OS=Homo sapiens OX=9606 GN=CAPS PE=1 SV=1	CAYP1_HUMAN	CAPS	21 kDa	0.37	0				2
Dipeptidyl peptidase 4 OS=Homo sapiens OX=9606 GN=DPP4 PE=1 SV=2	DPP4_HUMAN	DPP4	88 kDa	0.37	0				3
Protein mago nashi homolog 2 OS=Homo sapiens OX=9606 GN=MAGOHB PE=1 SV=1	MGN2_HUMAN	MAGOHB	17 kDa	0.12	0				2	2
Complement component C8 gamma chain OS=Homo sapiens OX=9606 GN=C8G PE=1 SV=3	CO8G_HUMAN	C8G	22 kDa	0.37	0				2
Mitochondrial import receptor subunit TOM22 homolog OS=Homo sapiens OX=9606 GN=TOMM22 PE=1 SV=3	TOM22_HUMAN	TOMM22	16 kDa	0.37	0				3
Metalloproteinase inhibitor 3 OS=Homo sapiens OX=9606 GN=TIMP3 PE=1 SV=2	TIMP3_HUMAN	TIMP3	24 kDa	0.37	INF			3
Clathrin light chain B OS=Homo sapiens OX=9606 GN=CLTB PE=1 SV=1	CLCB_HUMAN	CLTB	25 kDa	0.37	0				2
PDZ and LIM domain protein 1 OS=Homo sapiens OX=9606 GN=PDLIM1 PE=1 SV=4	PDLI1_HUMAN	PDLIM1	36 kDa	0.37	INF			2
Dehydrogenase/reductase SDR family member 2, mitochondrial OS=Homo sapiens OX=9606 GN=DHRS2 PE=1 SV=4	DHRS2_HUMAN	DHRS2	30 kDa	0.37	0					2
SUMO-conjugating enzyme UBC9 OS=Homo sapiens OX=9606 GN=UBE2I PE=1 SV=1	UBC9_HUMAN	UBE2I	18 kDa	0.37	0				3
28S ribosomal protein S36, mitochondrial OS=Homo sapiens OX=9606 GN=MRPS36 PE=1 SV=2	RT36_HUMAN	MRPS36	11 kDa	0.37	INF	2
60S ribosomal protein L36a-like OS=Homo sapiens OX=9606 GN=RPL36AL PE=1 SV=3	RL36L_HUMAN	RPL36AL	12 kDa	0.37	0				2
Peroxisomal multifunctional enzyme type 2 OS=Homo sapiens OX=9606 GN=HSD17B4 PE=1 SV=3	DHB4_HUMAN	HSD17B4	80 kDa	0.37	0				2
Prefoldin subunit 2 OS=Homo sapiens OX=9606 GN=PFDN2 PE=1 SV=1	PFD2_HUMAN	PFDN2	17 kDa	0.37	0				2
Vesicle-associated membrane protein 2 OS=Homo sapiens OX=9606 GN=VAMP2 PE=1 SV=3	VAMP2_HUMAN	VAMP2	13 kDa	0.37	0				2

## Sheet: BeWo
Supplementary Table S2. Proteome analysis of human BeWo trophoblast cells. Table contains a list of protein identifications (ID) detected in BeWo cell lysates cultured in the presence of 0.7 mM or 1 mM calcium, 2337 proteins were identified with a minimum of 2 unique peptides/protein. Semi quantitative analysis was performed by total spectrum counting and summarizes the proteins upregulated or do…
Bio View:Identified Proteins (2337/2400)<BR>Including 0 Decoys	Accession Number	Alternate ID	Molecular Weight	T-Test (p-value)(p < 0.01)	Fold Change by Category	0.7 mM Ca (1)	0.7 mM Ca (2)	0.7 mM Ca (3)	1mM Ca (1)	1mM Ca (2)	1mM Ca (3)
Serine protease HTRA4 OS=Homo sapiens OX=9606 GN=HTRA4 PE=2 SV=1	HTRA4_HUMAN	HTRA4	51 kDa	0.0064	5	9	12	9	2		4
Receptor-type tyrosine-protein phosphatase F OS=Homo sapiens OX=9606 GN=PTPRF PE=1 SV=2	PTPRF_HUMAN	PTPRF	213 kDa	0.0053	12	6	10	8	2
Perilipin-4 OS=Homo sapiens OX=9606 GN=PLIN4 PE=1 SV=2	PLIN4_HUMAN	PLIN4	134 kDa	0.0006	INF	7	9	10
Thiopurine S-methyltransferase OS=Homo sapiens OX=9606 GN=TPMT PE=1 SV=1	TPMT_HUMAN	TPMT	28 kDa	0.0053	3.8	5	5	5	2		2
Ubiquitin-fold modifier-conjugating enzyme 1 OS=Homo sapiens OX=9606 GN=UFC1 PE=1 SV=3	UFC1_HUMAN	UFC1	19 kDa	0.0038	9	6	5	7			2
NAD(P)H-hydrate epimerase OS=Homo sapiens OX=9606 GN=NAXE PE=1 SV=2	NNRE_HUMAN	NAXE	32 kDa	0.0075	1.6	4	5	5	3	3	3
EF-hand domain-containing protein D1 OS=Homo sapiens OX=9606 GN=EFHD1 PE=1 SV=1	EFHD1_HUMAN	EFHD1	27 kDa	0.00015	INF	5	4	5
Adenylosuccinate lyase OS=Homo sapiens OX=9606 GN=ADSL PE=1 SV=2	PUR8_HUMAN	ADSL	55 kDa	0.0079	6.5	4	5	4	2
Proteasome activator complex subunit 4 OS=Homo sapiens OX=9606 GN=PSME4 PE=1 SV=2	PSME4_HUMAN	PSME4	211 kDa	0.0013	INF	6	6	4
Programmed cell death protein 10 OS=Homo sapiens OX=9606 GN=PDCD10 PE=1 SV=1	PDC10_HUMAN	PDCD10	25 kDa	0.00056	INF	4	3	3
Protein PAXX OS=Homo sapiens OX=9606 GN=PAXX PE=1 SV=2	PAXX_HUMAN	PAXX	22 kDa	0.00056	INF	3	3	4
Sulfotransferase 1A3 OS=Homo sapiens OX=9606 GN=SULT1A3 PE=1 SV=1	ST1A3_HUMAN (+1)	SULT1A3	34 kDa	0.0022	INF	2	2	3
Histone acetyltransferase type B catalytic subunit OS=Homo sapiens OX=9606 GN=HAT1 PE=1 SV=1	HAT1_HUMAN	HAT1	50 kDa	0.0022	INF	2	3	2
Vesicle-associated membrane protein 7 OS=Homo sapiens OX=9606 GN=VAMP7 PE=1 SV=3	VAMP7_HUMAN	VAMP7	25 kDa	0.0022	INF	2	2	3
40S ribosomal protein S7 OS=Homo sapiens OX=9606 GN=RPS7 PE=1 SV=1	RS7_HUMAN	RPS7	22 kDa	0.0024	0.5	34	45	42	81	69	83
Transcription intermediary factor 1-beta OS=Homo sapiens OX=9606 GN=TRIM28 PE=1 SV=5	TIF1B_HUMAN	TRIM28	89 kDa	0.0057	0.3	40	22	19	66	80	90
Threonine--tRNA ligase, cytoplasmic OS=Homo sapiens OX=9606 GN=TARS PE=1 SV=3	SYTC_HUMAN	TARS	83 kDa	0.0012	0.5	30	22	31	51	51	52
Myosin regulatory light polypeptide 9 OS=Homo sapiens OX=9606 GN=MYL9 PE=1 SV=4	MYL9_HUMAN	MYL9	20 kDa	< 0,00010	0				25	28	28
Eukaryotic translation initiation factor 4 gamma 2 OS=Homo sapiens OX=9606 GN=EIF4G2 PE=1 SV=1	IF4G2_HUMAN	EIF4G2	102 kDa	0.0074	0.6	20	21	18	27	34	32
Actin, cytoplasmic 2 OS=Homo sapiens OX=9606 GN=ACTG1 PE=1 SV=1	ACTG_HUMAN	ACTG1	42 kDa	0.97	1	432	837	811	552	659	888
Keratin, type II cytoskeletal 8 OS=Homo sapiens OX=9606 GN=KRT8 PE=1 SV=7	K2C8_HUMAN	KRT8	54 kDa	0.22	0.8	542	544	654	644	631	967
Glyceraldehyde-3-phosphate dehydrogenase OS=Homo sapiens OX=9606 GN=GAPDH PE=1 SV=3	G3P_HUMAN	GAPDH	36 kDa	0.63	0.9	335	664	513	593	554	516
Filamin-B OS=Homo sapiens OX=9606 GN=FLNB PE=1 SV=2	FLNB_HUMAN	FLNB	278 kDa	0.24	0.8	364	602	470	541	695	552
Myosin-9 OS=Homo sapiens OX=9606 GN=MYH9 PE=1 SV=4	MYH9_HUMAN	MYH9	227 kDa	0.88	1	532	580	472	618	523	411
Fatty acid synthase OS=Homo sapiens OX=9606 GN=FASN PE=1 SV=3	FAS_HUMAN	FASN	273 kDa	0.11	0.8	322	502	392	545	549	474
Heat shock protein HSP 90-beta OS=Homo sapiens OX=9606 GN=HSP90AB1 PE=1 SV=4	HS90B_HUMAN	HSP90AB1	83 kDa	0.44	0.9	376	340	449	403	370	575
Actin, alpha cardiac muscle 1 OS=Homo sapiens OX=9606 GN=ACTC1 PE=1 SV=1	ACTC_HUMAN	ACTC1	42 kDa	0.76	1.1	252	467	472	315	342	452
Keratin, type I cytoskeletal 18 OS=Homo sapiens OX=9606 GN=KRT18 PE=1 SV=2	K1C18_HUMAN	KRT18	48 kDa	0.98	1	357	419	398	307	381	481
Heat shock protein HSP 90-alpha OS=Homo sapiens OX=9606 GN=HSP90AA1 PE=1 SV=5	HS90A_HUMAN	HSP90AA1	85 kDa	0.93	1	333	320	444	364	319	429
Filamin-A OS=Homo sapiens OX=9606 GN=FLNA PE=1 SV=4	FLNA_HUMAN	FLNA	281 kDa	0.25	0.9	284	359	340	335	450	364
Neuroblast differentiation-associated protein AHNAK OS=Homo sapiens OX=9606 GN=AHNAK PE=1 SV=2	AHNK_HUMAN	AHNAK	629 kDa	0.64	0.8	135	375	261	381	551	60
Desmoplakin OS=Homo sapiens OX=9606 GN=DSP PE=1 SV=3	DESP_HUMAN	DSP	332 kDa	0.96	1	195	438	341	322	423	244
Cytoplasmic dynein 1 heavy chain 1 OS=Homo sapiens OX=9606 GN=DYNC1H1 PE=1 SV=5	DYHC1_HUMAN	DYNC1H1	532 kDa	0.78	1.1	229	403	318	377	238	278
Clathrin heavy chain 1 OS=Homo sapiens OX=9606 GN=CLTC PE=1 SV=5	CLH1_HUMAN	CLTC	192 kDa	0.63	0.9	246	391	297	304	385	322
Elongation factor 1-alpha 1 OS=Homo sapiens OX=9606 GN=EEF1A1 PE=1 SV=1	EF1A1_HUMAN	EEF1A1	50 kDa	0.53	0.9	154	327	336	302	289	355
Ras GTPase-activating-like protein IQGAP1 OS=Homo sapiens OX=9606 GN=IQGAP1 PE=1 SV=1	IQGA1_HUMAN	IQGAP1	189 kDa	0.69	1	307	275	305	294	278	343
Tubulin alpha-1B chain OS=Homo sapiens OX=9606 GN=TUBA1B PE=1 SV=1	TBA1B_HUMAN	TUBA1B	50 kDa	0.54	0.9	210	360	301	296	296	386
Tubulin beta chain OS=Homo sapiens OX=9606 GN=TUBB PE=1 SV=2	TBB5_HUMAN	TUBB	50 kDa	0.36	0.8	224	370	259	293	327	399
POTE ankyrin domain family member E OS=Homo sapiens OX=9606 GN=POTEE PE=2 SV=3	POTEE_HUMAN	POTEE	121 kDa	0.37	INF			383
Tubulin alpha-1C chain OS=Homo sapiens OX=9606 GN=TUBA1C PE=1 SV=1	TBA1C_HUMAN	TUBA1C	50 kDa	0.47	0.9	205	344	284	290	289	371
60 kDa heat shock protein, mitochondrial OS=Homo sapiens OX=9606 GN=HSPD1 PE=1 SV=2	CH60_HUMAN	HSPD1	61 kDa	0.44	0.8	154	296	304	243	333	322
Alpha-actinin-1 OS=Homo sapiens OX=9606 GN=ACTN1 PE=1 SV=2	ACTN1_HUMAN	ACTN1	103 kDa	0.24	0.8	235	278	195	226	309	382
Tubulin beta-4B chain OS=Homo sapiens OX=9606 GN=TUBB4B PE=1 SV=1	TBB4B_HUMAN	TUBB4B	50 kDa	0.35	0.8	202	320	225	258	281	361
Heat shock cognate 71 kDa protein OS=Homo sapiens OX=9606 GN=HSPA8 PE=1 SV=1	HSP7C_HUMAN	HSPA8	71 kDa	0.18	0.7	159	217	252	236	268	402
DNA-dependent protein kinase catalytic subunit OS=Homo sapiens OX=9606 GN=PRKDC PE=1 SV=3	PRKDC_HUMAN	PRKDC	469 kDa	0.63	1.1	175	333	278	305	200	187
Tubulin alpha-1A chain OS=Homo sapiens OX=9606 GN=TUBA1A PE=1 SV=1	TBA1A_HUMAN	TUBA1A	50 kDa	0.87	0.9	174		250	235	247
NACHT, LRR and PYD domains-containing protein 2 OS=Homo sapiens OX=9606 GN=NLRP2 PE=1 SV=1	NALP2_HUMAN	NLRP2	121 kDa	0.38	0.8	237	152	195	172	233	360
Endoplasmic reticulum chaperone BiP OS=Homo sapiens OX=9606 GN=HSPA5 PE=1 SV=2	BIP_HUMAN	HSPA5	72 kDa	0.34	0.9	205	221	236	209	243	322
Keratin, type I cytoskeletal 19 OS=Homo sapiens OX=9606 GN=KRT19 PE=1 SV=4	K1C19_HUMAN	KRT19	44 kDa	0.85	1	163	254	295	164	212	303
Keratin, type II cytoskeletal 1 OS=Homo sapiens OX=9606 GN=KRT1 PE=1 SV=6	K2C1_HUMAN	KRT1	66 kDa	0.67	0.8	266	123	245	195	145	429
Elongation factor 2 OS=Homo sapiens OX=9606 GN=EEF2 PE=1 SV=4	EF2_HUMAN	EEF2	95 kDa	0.072	0.6	166	210	134	218	255	335
Endoplasmin OS=Homo sapiens OX=9606 GN=HSP90B1 PE=1 SV=1	ENPL_HUMAN	HSP90B1	92 kDa	0.53	0.9	146	258	158	168	217	274
Plectin OS=Homo sapiens OX=9606 GN=PLEC PE=1 SV=3	PLEC_HUMAN	PLEC	532 kDa	0.36	1.3	202	262	192	242	112	166
Alpha-actinin-4 OS=Homo sapiens OX=9606 GN=ACTN4 PE=1 SV=2	ACTN4_HUMAN	ACTN4	105 kDa	0.14	0.7	178	207	148	192	239	305
L-lactate dehydrogenase A chain OS=Homo sapiens OX=9606 GN=LDHA PE=1 SV=2	LDHA_HUMAN	LDHA	37 kDa	0.63	1.1	139	256	194	140	225	158
Epiplakin OS=Homo sapiens OX=9606 GN=EPPK1 PE=1 SV=3	EPIPL_HUMAN	EPPK1	556 kDa	0.65	0.9	181	207	148	201	146	232
ATP-dependent RNA helicase A OS=Homo sapiens OX=9606 GN=DHX9 PE=1 SV=4	DHX9_HUMAN	DHX9	141 kDa	0.016	0.8	155	174	163	208	197	234
Beta-actin-like protein 2 OS=Homo sapiens OX=9606 GN=ACTBL2 PE=1 SV=2	ACTBL_HUMAN	ACTBL2	42 kDa	0.53	2		171	190			185
L-lactate dehydrogenase B chain OS=Homo sapiens OX=9606 GN=LDHB PE=1 SV=2	LDHB_HUMAN	LDHB	37 kDa	0.94	1	150	208	172	146	221	170
Talin-1 OS=Homo sapiens OX=9606 GN=TLN1 PE=1 SV=3	TLN1_HUMAN	TLN1	270 kDa	0.13	0.8	135	196	159	219	219	178
Keratin, type II cytoskeletal 7 OS=Homo sapiens OX=9606 GN=KRT7 PE=1 SV=5	K2C7_HUMAN	KRT7	51 kDa	0.41	0.8	141	170	172	148	173	256
Histone H2B type 2-F OS=Homo sapiens OX=9606 GN=HIST2H2BF PE=1 SV=3	H2B2F_HUMAN	HIST2H2BF	14 kDa	0.15	0.5	63	167	81	238	279	111
14-3-3 protein epsilon OS=Homo sapiens OX=9606 GN=YWHAE PE=1 SV=1	1433E_HUMAN	YWHAE	29 kDa	0.46	0.8	144	171	183	168	151	284
Histone H2B type 1-O OS=Homo sapiens OX=9606 GN=HIST1H2BO PE=1 SV=3	H2B1O_HUMAN	HIST1H2BO	14 kDa	0.33	0.3		164		229	268
Pyruvate kinase PKM OS=Homo sapiens OX=9606 GN=PKM PE=1 SV=4	KPYM_HUMAN	PKM	58 kDa	0.26	0.8	104	187	153	160	208	185
Alpha-enolase OS=Homo sapiens OX=9606 GN=ENO1 PE=1 SV=2	ENOA_HUMAN	ENO1	47 kDa	0.85	1	105	180	189	180	139	173
14-3-3 protein zeta/delta OS=Homo sapiens OX=9606 GN=YWHAZ PE=1 SV=1	1433Z_HUMAN	YWHAZ	28 kDa	0.77	0.9	165	159	178	128	148	268
Ubiquitin-40S ribosomal protein S27a OS=Homo sapiens OX=9606 GN=RPS27A PE=1 SV=2	RS27A_HUMAN	RPS27A	18 kDa	0.013	0.6	70	96	88	149	123	126
Fructose-bisphosphate aldolase A OS=Homo sapiens OX=9606 GN=ALDOA PE=1 SV=2	ALDOA_HUMAN	ALDOA	39 kDa	0.5	0.9	102	173	146	148	139	193
Plastin-2 OS=Homo sapiens OX=9606 GN=LCP1 PE=1 SV=6	PLSL_HUMAN	LCP1	70 kDa	0.074	0.7	82	151	148	173	182	223
Myosin-10 OS=Homo sapiens OX=9606 GN=MYH10 PE=1 SV=3	MYH10_HUMAN	MYH10	229 kDa	0.67	0.9	116	147	141	183	165	95
Protein disulfide-isomerase A3 OS=Homo sapiens OX=9606 GN=PDIA3 PE=1 SV=4	PDIA3_HUMAN	PDIA3	57 kDa	0.76	0.9	108	208	128	146	128	208
Leucine-rich PPR motif-containing protein, mitochondrial OS=Homo sapiens OX=9606 GN=LRPPRC PE=1 SV=3	LPPRC_HUMAN	LRPPRC	158 kDa	0.23	0.8	121	173	106	155	160	176
14-3-3 protein beta/alpha OS=Homo sapiens OX=9606 GN=YWHAB PE=1 SV=3	1433B_HUMAN	YWHAB	28 kDa	0.61	0.9	133	136	172	114	147	252
14-3-3 protein theta OS=Homo sapiens OX=9606 GN=YWHAQ PE=1 SV=1	1433T_HUMAN	YWHAQ	28 kDa	0.66	0.9	131	126	179	112	138	253
eIF-2-alpha kinase activator GCN1 OS=Homo sapiens OX=9606 GN=GCN1 PE=1 SV=6	GCN1_HUMAN	GCN1	293 kDa	0.97	1	107	197	127	166	144	125
ATP synthase subunit beta, mitochondrial OS=Homo sapiens OX=9606 GN=ATP5F1B PE=1 SV=3	ATPB_HUMAN	ATP5F1B	57 kDa	0.79	0.9	99	195	141	132	166	163
Phosphoglycerate kinase 1 OS=Homo sapiens OX=9606 GN=PGK1 PE=1 SV=3	PGK1_HUMAN	PGK1	45 kDa	0.68	1.1	99	198	150	95	161	144
Serpin B9 OS=Homo sapiens OX=9606 GN=SERPINB9 PE=1 SV=1	SPB9_HUMAN	SERPINB9	42 kDa	0.37	0.8	114	157	93	130	124	215
Serum albumin OS=Homo sapiens OX=9606 GN=ALB PE=1 SV=2	ALBU_HUMAN	ALB	69 kDa	0.63	0.8	185	116	33	129	88	204
Heat shock-related 70 kDa protein 2 OS=Homo sapiens OX=9606 GN=HSPA2 PE=1 SV=1	HSP72_HUMAN	HSPA2	70 kDa	0.13	0.7	87	121	126	131	142	197
Triosephosphate isomerase OS=Homo sapiens OX=9606 GN=TPI1 PE=1 SV=3	TPIS_HUMAN	TPI1	31 kDa	0.58	0.8	106	105	165	118	104	240
Nucleophosmin OS=Homo sapiens OX=9606 GN=NPM1 PE=1 SV=2	NPM_HUMAN	NPM1	33 kDa	0.29	0.8	89	152	108	163	165	113
Keratin, type I cytoskeletal 10 OS=Homo sapiens OX=9606 GN=KRT10 PE=1 SV=6	K1C10_HUMAN	KRT10	59 kDa	0.96	1	141	91	179	92	102	209
Ezrin OS=Homo sapiens OX=9606 GN=EZR PE=1 SV=4	EZRI_HUMAN	EZR	69 kDa	0.072	0.8	94	112	117	160	118	152
Heat shock 70 kDa protein 4 OS=Homo sapiens OX=9606 GN=HSPA4 PE=1 SV=4	HSP74_HUMAN	HSPA4	94 kDa	0.94	1	104	149	127	101	135	140
Stress-70 protein, mitochondrial OS=Homo sapiens OX=9606 GN=HSPA9 PE=1 SV=2	GRP75_HUMAN	HSPA9	74 kDa	0.14	0.7	72	113	123	122	135	184
Heterogeneous nuclear ribonucleoprotein A1 OS=Homo sapiens OX=9606 GN=HNRNPA1 PE=1 SV=5	ROA1_HUMAN	HNRNPA1	39 kDa	0.2	0.8	78	129	106	153	138	110
Heterogeneous nuclear ribonucleoprotein M OS=Homo sapiens OX=9606 GN=HNRNPM PE=1 SV=3	HNRPM_HUMAN	HNRNPM	78 kDa	0.35	0.9	88	120	150	139	146	131
Heterogeneous nuclear ribonucleoproteins A2/B1 OS=Homo sapiens OX=9606 GN=HNRNPA2B1 PE=1 SV=2	ROA2_HUMAN	HNRNPA2B1	37 kDa	0.75	0.9	72	137	135	128	131	108
Annexin A2 OS=Homo sapiens OX=9606 GN=ANXA2 PE=1 SV=2	ANXA2_HUMAN	ANXA2	39 kDa	0.6	0.9	96	134	141	144	113	144
Nucleolin OS=Homo sapiens OX=9606 GN=NCL PE=1 SV=3	NUCL_HUMAN	NCL	77 kDa	0.2	0.7	85	128	102	102	153	196
Peroxiredoxin-6 OS=Homo sapiens OX=9606 GN=PRDX6 PE=1 SV=3	PRDX6_HUMAN	PRDX6	25 kDa	0.45	1.3	74	169	174	99	67	149
Transketolase OS=Homo sapiens OX=9606 GN=TKT PE=1 SV=3	TKT_HUMAN	TKT	68 kDa	0.13	0.7	65	112	106	106	142	142
Heat shock 70 kDa protein 1A OS=Homo sapiens OX=9606 GN=HSPA1A PE=1 SV=1	HS71A_HUMAN (+1)	HSPA1A	70 kDa	0.47	1.3	63	156	180	100	116	96
Exportin-2 OS=Homo sapiens OX=9606 GN=CSE1L PE=1 SV=3	XPO2_HUMAN	CSE1L	110 kDa	0.2	0.8	76	121	75	107	139	110
Heterogeneous nuclear ribonucleoprotein U OS=Homo sapiens OX=9606 GN=HNRNPU PE=1 SV=6	HNRPU_HUMAN	HNRNPU	91 kDa	0.78	1	111	109	115	93	136	117
Eukaryotic initiation factor 4A-I OS=Homo sapiens OX=9606 GN=EIF4A1 PE=1 SV=1	IF4A1_HUMAN	EIF4A1	46 kDa	0.71	0.9	94	153	111	99	141	146
Protein disulfide-isomerase OS=Homo sapiens OX=9606 GN=P4HB PE=1 SV=3	PDIA1_HUMAN	P4HB	57 kDa	0.92	1	80	134	113	93	98	130
Bifunctional glutamate/proline--tRNA ligase OS=Homo sapiens OX=9606 GN=EPRS PE=1 SV=5	SYEP_HUMAN	EPRS	171 kDa	0.97	1	80	101	126	101	91	117
Peroxiredoxin-1 OS=Homo sapiens OX=9606 GN=PRDX1 PE=1 SV=1	PRDX1_HUMAN	PRDX1	22 kDa	0.74	0.9	78	109	137	109	98	139
Keratin, type II cytoskeletal 6B OS=Homo sapiens OX=9606 GN=KRT6B PE=1 SV=5	K2C6B_HUMAN	KRT6B	60 kDa	0.6	0.6	143			95		163
Vinculin OS=Homo sapiens OX=9606 GN=VCL PE=1 SV=4	VINC_HUMAN	VCL	124 kDa	0.27	0.9	115	108	81	126	102	126
Heterogeneous nuclear ribonucleoprotein K OS=Homo sapiens OX=9606 GN=HNRNPK PE=1 SV=1	HNRPK_HUMAN	HNRNPK	51 kDa	0.23	0.8	75	123	112	110	131	141
Transitional endoplasmic reticulum ATPase OS=Homo sapiens OX=9606 GN=VCP PE=1 SV=4	TERA_HUMAN	VCP	89 kDa	0.88	1	96	127	110	90	111	140
Keratin, type II cytoskeletal 6C OS=Homo sapiens OX=9606 GN=KRT6C PE=1 SV=3	K2C6C_HUMAN	KRT6C	60 kDa	0.82	1.4	136			95
Keratin, type II cytoskeletal 2 epidermal OS=Homo sapiens OX=9606 GN=KRT2 PE=1 SV=2	K22E_HUMAN	KRT2	65 kDa	0.81	0.9	131	69	125	92	94	162
Protein disulfide-isomerase A4 OS=Homo sapiens OX=9606 GN=PDIA4 PE=1 SV=2	PDIA4_HUMAN	PDIA4	73 kDa	0.92	1	96	108	110	89	99	130
ATP synthase subunit alpha, mitochondrial OS=Homo sapiens OX=9606 GN=ATP5F1A PE=1 SV=1	ATPA_HUMAN	ATP5F1A	60 kDa	0.64	0.9	92	124	98	90	116	132
T-complex protein 1 subunit beta OS=Homo sapiens OX=9606 GN=CCT2 PE=1 SV=4	TCPB_HUMAN	CCT2	57 kDa	0.52	0.9	70	130	103	110	113	117
Hypoxia up-regulated protein 1 OS=Homo sapiens OX=9606 GN=HYOU1 PE=1 SV=1	HYOU1_HUMAN	HYOU1	111 kDa	0.44	0.9	83	118	86	106	98	114
Keratin, type I cytoskeletal 9 OS=Homo sapiens OX=9606 GN=KRT9 PE=1 SV=3	K1C9_HUMAN	KRT9	62 kDa	0.48	0.5	102	41	77	87	32	284
4F2 cell-surface antigen heavy chain OS=Homo sapiens OX=9606 GN=SLC3A2 PE=1 SV=3	4F2_HUMAN	SLC3A2	68 kDa	0.81	1	97	89	126	81	95	123
Tubulin beta-6 chain OS=Homo sapiens OX=9606 GN=TUBB6 PE=1 SV=1	TBB6_HUMAN	TUBB6	50 kDa	0.93	1	87	120	101	104	97	110
T-complex protein 1 subunit eta OS=Homo sapiens OX=9606 GN=CCT7 PE=1 SV=2	TCPH_HUMAN	CCT7	59 kDa	0.022	0.6	55	90	84	110	131	124
Isoleucine--tRNA ligase, cytoplasmic OS=Homo sapiens OX=9606 GN=IARS PE=1 SV=2	SYIC_HUMAN	IARS	145 kDa	0.66	1.1	64	111	100	93	78	83
Annexin A5 OS=Homo sapiens OX=9606 GN=ANXA5 PE=1 SV=2	ANXA5_HUMAN	ANXA5	36 kDa	0.22	1.3	81	115	131	83	98	77
Keratin, type II cytoskeletal 5 OS=Homo sapiens OX=9606 GN=KRT5 PE=1 SV=3	K2C5_HUMAN	KRT5	62 kDa	0.84	0.9	97		79	70		137
14-3-3 protein gamma OS=Homo sapiens OX=9606 GN=YWHAG PE=1 SV=2	1433G_HUMAN	YWHAG	28 kDa	0.84	0.9	96	89	112	73	85	157
Leucine--tRNA ligase, cytoplasmic OS=Homo sapiens OX=9606 GN=LARS PE=1 SV=2	SYLC_HUMAN	LARS	134 kDa	0.27	0.9	89	94	78	107	88	94
Solute carrier family 2, facilitated glucose transporter member 3 OS=Homo sapiens OX=9606 GN=SLC2A3 PE=1 SV=1	GTR3_HUMAN	SLC2A3	54 kDa	0.64	0.9	56	83	69	61	80	83
Spectrin beta chain, non-erythrocytic 1 OS=Homo sapiens OX=9606 GN=SPTBN1 PE=1 SV=2	SPTB2_HUMAN	SPTBN1	275 kDa	0.63	1.2	70	121	91	112	89	41
Transgelin-2 OS=Homo sapiens OX=9606 GN=TAGLN2 PE=1 SV=3	TAGL2_HUMAN	TAGLN2	22 kDa	0.044	0.7	58	76	98	104	131	119
Sodium/potassium-transporting ATPase subunit alpha-1 OS=Homo sapiens OX=9606 GN=ATP1A1 PE=1 SV=1	AT1A1_HUMAN	ATP1A1	113 kDa	0.93	1	68	111	73	70	84	94
Transferrin receptor protein 1 OS=Homo sapiens OX=9606 GN=TFRC PE=1 SV=2	TFR1_HUMAN	TFRC	85 kDa	0.89	1	105	101	84	82	71	129
E3 ubiquitin-protein ligase HUWE1 OS=Homo sapiens OX=9606 GN=HUWE1 PE=1 SV=3	HUWE1_HUMAN	HUWE1	482 kDa	0.79	0.9	47	95	77	120	64	56
Calreticulin OS=Homo sapiens OX=9606 GN=CALR PE=1 SV=1	CALR_HUMAN	CALR	48 kDa	0.54	0.8	42	104	79	72	92	101
Histone H4 OS=Homo sapiens OX=9606 GN=HIST1H4A PE=1 SV=2	H4_HUMAN	HIST1H4A	11 kDa	0.51	0.6	25	114	46	190	119	5
14-3-3 protein eta OS=Homo sapiens OX=9606 GN=YWHAH PE=1 SV=4	1433F_HUMAN	YWHAH	28 kDa	0.66	0.9	85	76	104	76	73	157
Polypyrimidine tract-binding protein 1 OS=Homo sapiens OX=9606 GN=PTBP1 PE=1 SV=1	PTBP1_HUMAN	PTBP1	57 kDa	0.51	0.9	51	86	84	83	72	94
Eukaryotic translation initiation factor 4 gamma 1 OS=Homo sapiens OX=9606 GN=EIF4G1 PE=1 SV=4	IF4G1_HUMAN	EIF4G1	175 kDa	0.35	0.8	93	73	43	97	106	66
40S ribosomal protein S4, X isoform OS=Homo sapiens OX=9606 GN=RPS4X PE=1 SV=2	RS4X_HUMAN	RPS4X	30 kDa	0.23	0.7	72	73	56	88	65	123
Importin subunit beta-1 OS=Homo sapiens OX=9606 GN=KPNB1 PE=1 SV=2	IMB1_HUMAN	KPNB1	97 kDa	0.042	0.7	64	86	83	98	99	116
Catenin alpha-1 OS=Homo sapiens OX=9606 GN=CTNNA1 PE=1 SV=1	CTNA1_HUMAN	CTNNA1	100 kDa	0.32	0.9	71	96	76	80	107	93
Glutathione S-transferase P OS=Homo sapiens OX=9606 GN=GSTP1 PE=1 SV=2	GSTP1_HUMAN	GSTP1	23 kDa	0.88	1	73	106	104	97	68	128
Neutral alpha-glucosidase AB OS=Homo sapiens OX=9606 GN=GANAB PE=1 SV=3	GANAB_HUMAN	GANAB	107 kDa	0.3	0.9	63	86	78	83	93	79
Peptidyl-prolyl cis-trans isomerase FKBP4 OS=Homo sapiens OX=9606 GN=FKBP4 PE=1 SV=3	FKBP4_HUMAN	FKBP4	52 kDa	0.59	0.9	62	103	93	88	91	102
T-complex protein 1 subunit alpha OS=Homo sapiens OX=9606 GN=TCP1 PE=1 SV=1	TCPA_HUMAN	TCP1	60 kDa	0.16	0.8	57	95	81	94	110	93
U5 small nuclear ribonucleoprotein 200 kDa helicase OS=Homo sapiens OX=9606 GN=SNRNP200 PE=1 SV=2	U520_HUMAN	SNRNP200	245 kDa	0.098	1.4	86	116	95	80	80	49
T-complex protein 1 subunit theta OS=Homo sapiens OX=9606 GN=CCT8 PE=1 SV=4	TCPQ_HUMAN	CCT8	60 kDa	0.26	0.8	55	100	86	96	97	100
Fascin OS=Homo sapiens OX=9606 GN=FSCN1 PE=1 SV=3	FSCN1_HUMAN	FSCN1	55 kDa	0.086	0.6	61	55	77	74	106	127
Eukaryotic translation initiation factor 3 subunit A OS=Homo sapiens OX=9606 GN=EIF3A PE=1 SV=1	EIF3A_HUMAN	EIF3A	167 kDa	0.73	0.9	46	84	83	85	68	75
Pre-mRNA-processing-splicing factor 8 OS=Homo sapiens OX=9606 GN=PRPF8 PE=1 SV=2	PRP8_HUMAN	PRPF8	274 kDa	0.6	1.1	61	92	85	91	70	52
Cullin-associated NEDD8-dissociated protein 1 OS=Homo sapiens OX=9606 GN=CAND1 PE=1 SV=2	CAND1_HUMAN	CAND1	136 kDa	0.15	0.8	70	86	62	93	83	83
T-complex protein 1 subunit epsilon OS=Homo sapiens OX=9606 GN=CCT5 PE=1 SV=1	TCPE_HUMAN	CCT5	60 kDa	0.43	0.9	56	79	84	73	85	86
Calnexin OS=Homo sapiens OX=9606 GN=CANX PE=1 SV=2	CALX_HUMAN	CANX	68 kDa	0.1	0.8	57	74	81	78	98	100
Coatomer subunit alpha OS=Homo sapiens OX=9606 GN=COPA PE=1 SV=2	COPA_HUMAN	COPA	138 kDa	0.97	1	50	108	64	80	82	58
Tropomyosin alpha-4 chain OS=Homo sapiens OX=9606 GN=TPM4 PE=1 SV=3	TPM4_HUMAN	TPM4	29 kDa	0.36	0.8	67	76	66	67	74	113
40S ribosomal protein S3 OS=Homo sapiens OX=9606 GN=RPS3 PE=1 SV=2	RS3_HUMAN	RPS3	27 kDa	0.23	0.6	64	65	61	85	65	154
Exportin-1 OS=Homo sapiens OX=9606 GN=XPO1 PE=1 SV=1	XPO1_HUMAN	XPO1	123 kDa	0.11	1.2	72	88	86	68	74	71
T-complex protein 1 subunit gamma OS=Homo sapiens OX=9606 GN=CCT3 PE=1 SV=4	TCPG_HUMAN	CCT3	61 kDa	0.15	0.7	44	76	77	82	99	82
Spectrin alpha chain, non-erythrocytic 1 OS=Homo sapiens OX=9606 GN=SPTAN1 PE=1 SV=3	SPTN1_HUMAN	SPTAN1	285 kDa	0.72	0.9	51	93	74	101	93	48
Nuclear autoantigenic sperm protein OS=Homo sapiens OX=9606 GN=NASP PE=1 SV=2	NASP_HUMAN	NASP	85 kDa	0.31	0.8	58	86	67	82	96	71
Alpha-actinin-2 OS=Homo sapiens OX=9606 GN=ACTN2 PE=1 SV=1	ACTN2_HUMAN	ACTN2	104 kDa	0.39	0.4		81			92	120
Voltage-dependent anion-selective channel protein 1 OS=Homo sapiens OX=9606 GN=VDAC1 PE=1 SV=2	VDAC1_HUMAN	VDAC1	31 kDa	0.95	1	63	86	84	80	91	64
X-ray repair cross-complementing protein 6 OS=Homo sapiens OX=9606 GN=XRCC6 PE=1 SV=2	XRCC6_HUMAN	XRCC6	70 kDa	0.45	0.8	31	84	83	73	92	79
Elongation factor 1-gamma OS=Homo sapiens OX=9606 GN=EEF1G PE=1 SV=3	EF1G_HUMAN	EEF1G	50 kDa	0.8	0.9	44	84	74	66	65	82
X-ray repair cross-complementing protein 5 OS=Homo sapiens OX=9606 GN=XRCC5 PE=1 SV=3	XRCC5_HUMAN	XRCC5	83 kDa	0.27	0.8	58	65	74	91	94	59
T-complex protein 1 subunit zeta OS=Homo sapiens OX=9606 GN=CCT6A PE=1 SV=3	TCPZ_HUMAN	CCT6A	58 kDa	0.15	0.7	42	88	70	79	101	103
Aldose reductase OS=Homo sapiens OX=9606 GN=AKR1B1 PE=1 SV=3	ALDR_HUMAN	AKR1B1	36 kDa	0.95	1	47	95	72	85	59	67
Matrin-3 OS=Homo sapiens OX=9606 GN=MATR3 PE=1 SV=2	MATR3_HUMAN	MATR3	95 kDa	0.54	0.9	76	69	74	65	88	80
Peptidyl-prolyl cis-trans isomerase A OS=Homo sapiens OX=9606 GN=PPIA PE=1 SV=2	PPIA_HUMAN	PPIA	18 kDa	0.25	0.3	22	88	3	131	178	19
Valine--tRNA ligase OS=Homo sapiens OX=9606 GN=VARS PE=1 SV=4	SYVC_HUMAN	VARS	140 kDa	0.033	0.7	56	69	39	79	84	88
Ubiquitin-like modifier-activating enzyme 1 OS=Homo sapiens OX=9606 GN=UBA1 PE=1 SV=3	UBA1_HUMAN	UBA1	118 kDa	0.063	1.3	79	91	76	52	69	69
Phosphoglycerate mutase 1 OS=Homo sapiens OX=9606 GN=PGAM1 PE=1 SV=2	PGAM1_HUMAN	PGAM1	29 kDa	0.26	0.7	42	60	68	50	90	93
Heterogeneous nuclear ribonucleoprotein A3 OS=Homo sapiens OX=9606 GN=HNRNPA3 PE=1 SV=2	ROA3_HUMAN	HNRNPA3	40 kDa	0.76	0.9	43	79	62	56	81	60
Keratin, type II cytoskeletal 75 OS=Homo sapiens OX=9606 GN=KRT75 PE=1 SV=2	K2C75_HUMAN	KRT75	60 kDa	0.37	INF	78
T-complex protein 1 subunit delta OS=Homo sapiens OX=9606 GN=CCT4 PE=1 SV=4	TCPD_HUMAN	CCT4	58 kDa	0.6	0.9	53	81	71	75	71	73
Adenylyl cyclase-associated protein 1 OS=Homo sapiens OX=9606 GN=CAP1 PE=1 SV=5	CAP1_HUMAN	CAP1	52 kDa	0.53	0.9	45	69	74	69	59	84
Radixin OS=Homo sapiens OX=9606 GN=RDX PE=1 SV=1	RADI_HUMAN	RDX	69 kDa	0.049	0.7	50	53	61	82	62	81
Histone H3.2 OS=Homo sapiens OX=9606 GN=HIST2H3A PE=1 SV=3	H32_HUMAN	HIST2H3A	15 kDa	0.37	INF		119
Staphylococcal nuclease domain-containing protein 1 OS=Homo sapiens OX=9606 GN=SND1 PE=1 SV=1	SND1_HUMAN	SND1	102 kDa	0.77	1	75	66	70	55	75	91
Receptor of activated protein C kinase 1 OS=Homo sapiens OX=9606 GN=RACK1 PE=1 SV=3	RACK1_HUMAN	RACK1	35 kDa	0.49	1.1	70	84	71	79	74	47
Keratin, type I cytoskeletal 14 OS=Homo sapiens OX=9606 GN=KRT14 PE=1 SV=4	K1C14_HUMAN	KRT14	52 kDa	0.73	1.3	99		83	46		91
Cofilin-1 OS=Homo sapiens OX=9606 GN=CFL1 PE=1 SV=3	COF1_HUMAN	CFL1	19 kDa	0.18	0.7	42	47	74	76	61	91
DNA topoisomerase 2-alpha OS=Homo sapiens OX=9606 GN=TOP2A PE=1 SV=3	TOP2A_HUMAN	TOP2A	174 kDa	0.64	1.1	48	73	73	76	54	45
ADP-ribosylation factor 1 OS=Homo sapiens OX=9606 GN=ARF1 PE=1 SV=2	ARF1_HUMAN	ARF1	21 kDa	0.018	0.6	43	54	72	90	89	88
LIM domain and actin-binding protein 1 OS=Homo sapiens OX=9606 GN=LIMA1 PE=1 SV=1	LIMA1_HUMAN	LIMA1	85 kDa	0.35	0.8	51	75	43	61	93	61
Heterogeneous nuclear ribonucleoproteins C1/C2 OS=Homo sapiens OX=9606 GN=HNRNPC PE=1 SV=4	HNRPC_HUMAN	HNRNPC	34 kDa	0.63	0.9	50	88	67	64	75	86
14-3-3 protein sigma OS=Homo sapiens OX=9606 GN=SFN PE=1 SV=1	1433S_HUMAN	SFN	28 kDa	0.47	0.7	72		84	56	60	119
Tropomyosin alpha-1 chain OS=Homo sapiens OX=9606 GN=TPM1 PE=1 SV=2	TPM1_HUMAN	TPM1	33 kDa	0.7	1	61	71	70	61	77	55
Heterogeneous nuclear ribonucleoprotein H OS=Homo sapiens OX=9606 GN=HNRNPH1 PE=1 SV=4	HNRH1_HUMAN	HNRNPH1	49 kDa	0.74	1.1	48	85	73	66	72	55
Malate dehydrogenase, mitochondrial OS=Homo sapiens OX=9606 GN=MDH2 PE=1 SV=3	MDHM_HUMAN	MDH2	36 kDa	0.94	1	72	85	61	64	83	69
Protein disulfide-isomerase A6 OS=Homo sapiens OX=9606 GN=PDIA6 PE=1 SV=1	PDIA6_HUMAN	PDIA6	48 kDa	0.46	1.2	47	98	73	54	60	67
Glucose-6-phosphate isomerase OS=Homo sapiens OX=9606 GN=GPI PE=1 SV=4	G6PI_HUMAN	GPI	63 kDa	0.59	0.9	48	81	67	66	66	84
Histone H2A type 2-C OS=Homo sapiens OX=9606 GN=HIST2H2AC PE=1 SV=4	H2A2C_HUMAN	HIST2H2AC	14 kDa	0.16	0.6	31	84	49	104	117	61
ATP-citrate synthase OS=Homo sapiens OX=9606 GN=ACLY PE=1 SV=3	ACLY_HUMAN	ACLY	121 kDa	0.15	1.1	66	66	62	62	60	48
Lamin-B1 OS=Homo sapiens OX=9606 GN=LMNB1 PE=1 SV=2	LMNB1_HUMAN	LMNB1	66 kDa	0.34	0.8	32	71	74	76	86	64
Splicing factor 3B subunit 1 OS=Homo sapiens OX=9606 GN=SF3B1 PE=1 SV=3	SF3B1_HUMAN	SF3B1	146 kDa	0.028	0.6	41	55	31	74	81	62
Tropomyosin alpha-3 chain OS=Homo sapiens OX=9606 GN=TPM3 PE=1 SV=2	TPM3_HUMAN	TPM3	33 kDa	0.32	0.9	51	60	60	56	63	67
Multifunctional protein ADE2 OS=Homo sapiens OX=9606 GN=PAICS PE=1 SV=3	PUR6_HUMAN	PAICS	47 kDa	0.67	1.1	39	83	66	52	60	58
Dolichyl-diphosphooligosaccharide--protein glycosyltransferase subunit 2 OS=Homo sapiens OX=9606 GN=RPN2 PE=1 SV=3	RPN2_HUMAN	RPN2	69 kDa	0.54	1.2	61	104	53	49	74	60
Keratin, type I cytoskeletal 16 OS=Homo sapiens OX=9606 GN=KRT16 PE=1 SV=4	K1C16_HUMAN	KRT16	51 kDa	0.87	0.8	104			54		72
Puromycin-sensitive aminopeptidase OS=Homo sapiens OX=9606 GN=NPEPPS PE=1 SV=2	PSA_HUMAN	NPEPPS	103 kDa	0.18	0.9	52	62	67	66	66	73
ADP/ATP translocase 2 OS=Homo sapiens OX=9606 GN=SLC25A5 PE=1 SV=7	ADT2_HUMAN	SLC25A5	33 kDa	0.81	0.9	46	87	52	43	71	85
Dynamin-1-like protein OS=Homo sapiens OX=9606 GN=DNM1L PE=1 SV=2	DNM1L_HUMAN	DNM1L	82 kDa	0.058	0.7	65	48	50	75	67	91
Heterogeneous nuclear ribonucleoprotein L OS=Homo sapiens OX=9606 GN=HNRNPL PE=1 SV=2	HNRPL_HUMAN	HNRNPL	64 kDa	0.8	1.1	30	76	80	54	80	35
Ras-related protein Rab-1A OS=Homo sapiens OX=9606 GN=RAB1A PE=1 SV=3	RAB1A_HUMAN	RAB1A	23 kDa	0.98	1	46	66	79	57	57	78
Rab GDP dissociation inhibitor beta OS=Homo sapiens OX=9606 GN=GDI2 PE=1 SV=2	GDIB_HUMAN	GDI2	51 kDa	0.17	1.3	55	78	81	62	55	53
Glutamine--fructose-6-phosphate aminotransferase [isomerizing] 1 OS=Homo sapiens OX=9606 GN=GFPT1 PE=1 SV=3	GFPT1_HUMAN	GFPT1	79 kDa	0.46	1.2	45	69	81	31	56	70
Glycine dehydrogenase (decarboxylating), mitochondrial OS=Homo sapiens OX=9606 GN=GLDC PE=1 SV=2	GCSP_HUMAN	GLDC	113 kDa	0.12	0.7	44	60	38	55	87	67
GTP-binding nuclear protein Ran OS=Homo sapiens OX=9606 GN=RAN PE=1 SV=3	RAN_HUMAN	RAN	24 kDa	0.92	1	48	60	70	49	51	82
60S ribosomal protein L7 OS=Homo sapiens OX=9606 GN=RPL7 PE=1 SV=1	RL7_HUMAN	RPL7	29 kDa	0.23	0.7	38	45	43	53	42	80
Ribosome-binding protein 1 OS=Homo sapiens OX=9606 GN=RRBP1 PE=1 SV=5	RRBP1_HUMAN	RRBP1	152 kDa	0.54	1.3	79	82	30	67	52	33
Probable ATP-dependent RNA helicase DDX5 OS=Homo sapiens OX=9606 GN=DDX5 PE=1 SV=1	DDX5_HUMAN	DDX5	69 kDa	0.14	0.8	32	57	61	67	67	66
Junction plakoglobin OS=Homo sapiens OX=9606 GN=JUP PE=1 SV=3	PLAK_HUMAN	JUP	82 kDa	0.83	1	55	55	73	66	65	46
Serine/threonine-protein phosphatase 2A 65 kDa regulatory subunit A alpha isoform OS=Homo sapiens OX=9606 GN=PPP2R1A PE=1 SV=4	2AAA_HUMAN	PPP2R1A	65 kDa	0.18	0.8	40	63	59	75	66	61
Peroxiredoxin-2 OS=Homo sapiens OX=9606 GN=PRDX2 PE=1 SV=5	PRDX2_HUMAN	PRDX2	22 kDa	0.95	1	44	62	80	60	63	61
Histone H3.3 OS=Homo sapiens OX=9606 GN=H3F3A PE=1 SV=2	H33_HUMAN	H3F3A	15 kDa	0.26	0.5	17	52	18	75	91	19
ADP/ATP translocase 3 OS=Homo sapiens OX=9606 GN=SLC25A6 PE=1 SV=4	ADT3_HUMAN	SLC25A6	33 kDa	0.96	1	40	83	47	38	64	71
Phosphatidylethanolamine-binding protein 1 OS=Homo sapiens OX=9606 GN=PEBP1 PE=1 SV=3	PEBP1_HUMAN	PEBP1	21 kDa	0.46	0.8	36	51	67	65	47	70
Polyadenylate-binding protein 1 OS=Homo sapiens OX=9606 GN=PABPC1 PE=1 SV=2	PABP1_HUMAN	PABPC1	71 kDa	0.073	0.7	30	52	61	65	73	76
Heat shock protein 105 kDa OS=Homo sapiens OX=9606 GN=HSPH1 PE=1 SV=1	HS105_HUMAN	HSPH1	97 kDa	0.67	1.2	35	89	45	45	61	38
Importin-5 OS=Homo sapiens OX=9606 GN=IPO5 PE=1 SV=4	IPO5_HUMAN	IPO5	124 kDa	0.025	1.5	71	62	63	39	55	41
C-1-tetrahydrofolate synthase, cytoplasmic OS=Homo sapiens OX=9606 GN=MTHFD1 PE=1 SV=3	C1TC_HUMAN	MTHFD1	102 kDa	0.2	0.8	43	55	49	50	58	67
Non-POU domain-containing octamer-binding protein OS=Homo sapiens OX=9606 GN=NONO PE=1 SV=4	NONO_HUMAN	NONO	54 kDa	0.27	0.9	35	48	51	48	58	50
Prohibitin-2 OS=Homo sapiens OX=9606 GN=PHB2 PE=1 SV=2	PHB2_HUMAN	PHB2	33 kDa	0.42	1.1	59	63	57	47	67	46
Ras-related protein Rab-1B OS=Homo sapiens OX=9606 GN=RAB1B PE=1 SV=1	RAB1B_HUMAN	RAB1B	22 kDa	0.91	1	37	63	68	55	51	66
40S ribosomal protein S2 OS=Homo sapiens OX=9606 GN=RPS2 PE=1 SV=2	RS2_HUMAN	RPS2	31 kDa	0.19	0.7	45	46	47	51	53	83
40S ribosomal protein S3a OS=Homo sapiens OX=9606 GN=RPS3A PE=1 SV=2	RS3A_HUMAN	RPS3A	30 kDa	0.077	0.8	37	50	52	56	57	62
40S ribosomal protein SA OS=Homo sapiens OX=9606 GN=RPSA PE=1 SV=4	RSSA_HUMAN	RPSA	33 kDa	0.32	0.9	43	60	51	64	49	65
ATP-dependent 6-phosphofructokinase, platelet type OS=Homo sapiens OX=9606 GN=PFKP PE=1 SV=2	PFKAP_HUMAN	PFKP	86 kDa	0.7	1.1	44	53	78	59	49	54
ATP-dependent RNA helicase DDX3X OS=Homo sapiens OX=9606 GN=DDX3X PE=1 SV=3	DDX3X_HUMAN	DDX3X	73 kDa	0.19	0.7	29	61	55	62	60	75
Solute carrier family 2, facilitated glucose transporter member 1 OS=Homo sapiens OX=9606 GN=SLC2A1 PE=1 SV=2	GTR1_HUMAN	SLC2A1	54 kDa	0.48	1.2	36	57	36	31	45	34
Keratin, type I cytoskeletal 17 OS=Homo sapiens OX=9606 GN=KRT17 PE=1 SV=2	K1C17_HUMAN	KRT17	48 kDa	0.56	1.9	57		65			65
E3 ubiquitin-protein ligase UBR4 OS=Homo sapiens OX=9606 GN=UBR4 PE=1 SV=1	UBR4_HUMAN	UBR4	574 kDa	0.72	1.4	19	96	26	30	74
Proliferation-associated protein 2G4 OS=Homo sapiens OX=9606 GN=PA2G4 PE=1 SV=3	PA2G4_HUMAN	PA2G4	44 kDa	0.36	1.2	44	69	64	42	58	49
Nucleoprotein TPR OS=Homo sapiens OX=9606 GN=TPR PE=1 SV=3	TPR_HUMAN	TPR	267 kDa	0.81	1.1	27	61	68	55	65	22
ADP-ribosylation factor 4 OS=Homo sapiens OX=9606 GN=ARF4 PE=1 SV=3	ARF4_HUMAN	ARF4	21 kDa	0.22	0.8	38	49	61	61	53	69
D-3-phosphoglycerate dehydrogenase OS=Homo sapiens OX=9606 GN=PHGDH PE=1 SV=4	SERA_HUMAN	PHGDH	57 kDa	0.97	1	38	56	67	52	61	49
Probable ATP-dependent RNA helicase DDX17 OS=Homo sapiens OX=9606 GN=DDX17 PE=1 SV=2	DDX17_HUMAN	DDX17	80 kDa	0.6	0.9	37	55	64	54	60	56
Plastin-3 OS=Homo sapiens OX=9606 GN=PLS3 PE=1 SV=4	PLST_HUMAN	PLS3	71 kDa	0.24	0.7	23	63	49	63	57	64
Poly(rC)-binding protein 1 OS=Homo sapiens OX=9606 GN=PCBP1 PE=1 SV=2	PCBP1_HUMAN	PCBP1	37 kDa	1	1	38	73	51	53	53	56
Peptidyl-prolyl cis-trans isomerase B OS=Homo sapiens OX=9606 GN=PPIB PE=1 SV=2	PPIB_HUMAN	PPIB	24 kDa	0.099	0.8	40	37	48	47	52	63
Phosphate carrier protein, mitochondrial OS=Homo sapiens OX=9606 GN=SLC25A3 PE=1 SV=2	MPCP_HUMAN	SLC25A3	40 kDa	0.73	0.9	35	60	36	47	38	57
60S ribosomal protein L4 OS=Homo sapiens OX=9606 GN=RPL4 PE=1 SV=5	RL4_HUMAN	RPL4	48 kDa	0.89	1	24	48	59	35	52	49
Vigilin OS=Homo sapiens OX=9606 GN=HDLBP PE=1 SV=2	VIGLN_HUMAN	HDLBP	141 kDa	0.56	0.9	38	43	49	57	56	33
Importin-7 OS=Homo sapiens OX=9606 GN=IPO7 PE=1 SV=1	IPO7_HUMAN	IPO7	120 kDa	0.92	1	67	50	40	63	49	48
60S ribosomal protein L6 OS=Homo sapiens OX=9606 GN=RPL6 PE=1 SV=3	RL6_HUMAN	RPL6	33 kDa	0.98	1	37	47	72	54	56	47
Dolichyl-diphosphooligosaccharide--protein glycosyltransferase subunit 1 OS=Homo sapiens OX=9606 GN=RPN1 PE=1 SV=1	RPN1_HUMAN	RPN1	69 kDa	0.93	1	26	58	60	54	44	49
Prelamin-A/C OS=Homo sapiens OX=9606 GN=LMNA PE=1 SV=1	LMNA_HUMAN	LMNA	74 kDa	0.53	0.9	39	51	60	51	56	56
Nucleoside diphosphate kinase B OS=Homo sapiens OX=9606 GN=NME2 PE=1 SV=1	NDKB_HUMAN	NME2	17 kDa	0.25	0.3	9	54		109	109	3
Importin subunit alpha-1 OS=Homo sapiens OX=9606 GN=KPNA2 PE=1 SV=1	IMA1_HUMAN	KPNA2	58 kDa	0.25	0.8	32	56	51	51	59	61
Splicing factor, proline- and glutamine-rich OS=Homo sapiens OX=9606 GN=SFPQ PE=1 SV=2	SFPQ_HUMAN	SFPQ	76 kDa	0.38	0.8	33	43	38	28	63	56
Stress-induced-phosphoprotein 1 OS=Homo sapiens OX=9606 GN=STIP1 PE=1 SV=1	STIP1_HUMAN	STIP1	63 kDa	0.74	1.2	15	50	68	34	58	21
Heterogeneous nuclear ribonucleoprotein A/B OS=Homo sapiens OX=9606 GN=HNRNPAB PE=1 SV=2	ROAA_HUMAN	HNRNPAB	36 kDa	0.45	1.2	33	62	57	35	42	50
Transaldolase OS=Homo sapiens OX=9606 GN=TALDO1 PE=1 SV=2	TALDO_HUMAN	TALDO1	38 kDa	0.62	1.1	34	63	57	58	48	28
Elongation factor Tu, mitochondrial OS=Homo sapiens OX=9606 GN=TUFM PE=1 SV=2	EFTU_HUMAN	TUFM	50 kDa	0.33	1.3	30	65	54	38	41	35
Heterogeneous nuclear ribonucleoprotein F OS=Homo sapiens OX=9606 GN=HNRNPF PE=1 SV=3	HNRPF_HUMAN	HNRNPF	46 kDa	0.19	1.4	34	65	62	42	38	32
Spliceosome RNA helicase DDX39B OS=Homo sapiens OX=9606 GN=DDX39B PE=1 SV=1	DX39B_HUMAN	DDX39B	49 kDa	0.27	1.4	30	66	61	32	42	38
Glutamine--tRNA ligase OS=Homo sapiens OX=9606 GN=QARS PE=1 SV=1	SYQ_HUMAN	QARS	88 kDa	0.59	0.9	23	53	56	57	53	42
Alanine--tRNA ligase, cytoplasmic OS=Homo sapiens OX=9606 GN=AARS PE=1 SV=2	SYAC_HUMAN	AARS	107 kDa	0.27	0.8	29	40	46	39	56	47
ATP-dependent 6-phosphofructokinase, liver type OS=Homo sapiens OX=9606 GN=PFKL PE=1 SV=6	PFKAL_HUMAN	PFKL	85 kDa	1	1	39	35	62	55	41	40
Prohibitin OS=Homo sapiens OX=9606 GN=PHB PE=1 SV=1	PHB_HUMAN	PHB	30 kDa	0.085	0.7	29	45	33	48	46	64
Glycine--tRNA ligase OS=Homo sapiens OX=9606 GN=GARS PE=1 SV=3	GARS_HUMAN	GARS	83 kDa	0.72	0.9	33	34	59	46	41	49
Chloride intracellular channel protein 1 OS=Homo sapiens OX=9606 GN=CLIC1 PE=1 SV=4	CLIC1_HUMAN	CLIC1	27 kDa	0.7	0.9	28	56	39	42	32	65
Purine nucleoside phosphorylase OS=Homo sapiens OX=9606 GN=PNP PE=1 SV=2	PNPH_HUMAN	PNP	32 kDa	0.26	0.8	40	40	42	41	46	70
Laminin subunit gamma-1 OS=Homo sapiens OX=9606 GN=LAMC1 PE=1 SV=3	LAMC1_HUMAN	LAMC1	178 kDa	0.5	0.8	45	49	32	66	68	25
Profilin-1 OS=Homo sapiens OX=9606 GN=PFN1 PE=1 SV=2	PROF1_HUMAN	PFN1	15 kDa	0.23	0.3	9	48	5	113	107	3
Dolichyl-diphosphooligosaccharide--protein glycosyltransferase 48 kDa subunit OS=Homo sapiens OX=9606 GN=DDOST PE=1 SV=4	OST48_HUMAN	DDOST	51 kDa	0.48	1.2	34	67	42	31	42	45
26S proteasome non-ATPase regulatory subunit 2 OS=Homo sapiens OX=9606 GN=PSMD2 PE=1 SV=3	PSMD2_HUMAN	PSMD2	100 kDa	0.079	1.3	37	48	48	34	33	38
Aspartate--tRNA ligase, cytoplasmic OS=Homo sapiens OX=9606 GN=DARS PE=1 SV=2	SYDC_HUMAN	DARS	57 kDa	0.43	1.2	29	56	56	41	39	37
Laminin subunit beta-1 OS=Homo sapiens OX=9606 GN=LAMB1 PE=1 SV=2	LAMB1_HUMAN	LAMB1	198 kDa	0.55	0.8	40	46	34	64	66	20
40S ribosomal protein S10 OS=Homo sapiens OX=9606 GN=RPS10 PE=1 SV=1	RS10_HUMAN	RPS10	19 kDa	0.048	0.6	25	21	39	45	42	45
UDP-glucose:glycoprotein glucosyltransferase 1 OS=Homo sapiens OX=9606 GN=UGGT1 PE=1 SV=3	UGGG1_HUMAN	UGGT1	177 kDa	0.15	2.1	24	66	68	37	18	20
60S ribosomal protein L3 OS=Homo sapiens OX=9606 GN=RPL3 PE=1 SV=2	RL3_HUMAN	RPL3	46 kDa	0.89	0.9	16	48	36	23	54	29
UTP--glucose-1-phosphate uridylyltransferase OS=Homo sapiens OX=9606 GN=UGP2 PE=1 SV=5	UGPA_HUMAN	UGP2	57 kDa	0.27	1.2	34	56	51	37	40	38
Coatomer subunit gamma-1 OS=Homo sapiens OX=9606 GN=COPG1 PE=1 SV=1	COPG1_HUMAN	COPG1	98 kDa	0.4	1.1	37	48	47	30	42	44
Lupus La protein OS=Homo sapiens OX=9606 GN=SSB PE=1 SV=2	LA_HUMAN	SSB	47 kDa	0.88	1	28	56	43	33	52	37
Putative heat shock protein HSP 90-beta 4 OS=Homo sapiens OX=9606 GN=HSP90AB4P PE=5 SV=1	H90B4_HUMAN	HSP90AB4P	58 kDa	0.077	3.7	29	32	45		29
ADP-ribosylation factor 5 OS=Homo sapiens OX=9606 GN=ARF5 PE=1 SV=2	ARF5_HUMAN	ARF5	21 kDa	0.22	0.8	29	38	48	49	41	54
Poly(rC)-binding protein 2 OS=Homo sapiens OX=9606 GN=PCBP2 PE=1 SV=1	PCBP2_HUMAN	PCBP2	39 kDa	0.96	1	36	55	39	44	44	43
Arginine--tRNA ligase, cytoplasmic OS=Homo sapiens OX=9606 GN=RARS PE=1 SV=2	SYRC_HUMAN	RARS	75 kDa	0.53	1.3	21	63	56	38	46	27
Cytosolic non-specific dipeptidase OS=Homo sapiens OX=9606 GN=CNDP2 PE=1 SV=2	CNDP2_HUMAN	CNDP2	53 kDa	0.51	1.2	30	58	46	41	39	36
ADP/ATP translocase 1 OS=Homo sapiens OX=9606 GN=SLC25A4 PE=1 SV=4	ADT1_HUMAN	SLC25A4	33 kDa	0.38	1.6	30	59	37	31		47
E3 SUMO-protein ligase RanBP2 OS=Homo sapiens OX=9606 GN=RANBP2 PE=1 SV=2	RBP2_HUMAN	RANBP2	358 kDa	0.89	1.1	24	54	35	62	29	15
60S ribosomal protein L13 OS=Homo sapiens OX=9606 GN=RPL13 PE=1 SV=4	RL13_HUMAN	RPL13	24 kDa	0.23	0.6	22	17	33	25	36	61
Eukaryotic translation initiation factor 3 subunit B OS=Homo sapiens OX=9606 GN=EIF3B PE=1 SV=3	EIF3B_HUMAN	EIF3B	92 kDa	0.2	0.9	39	43	38	41	43	49
Heterogeneous nuclear ribonucleoprotein D0 OS=Homo sapiens OX=9606 GN=HNRNPD PE=1 SV=1	HNRPD_HUMAN	HNRNPD	38 kDa	0.68	1.1	23	57	50	30	41	44
Regulator of nonsense transcripts 1 OS=Homo sapiens OX=9606 GN=UPF1 PE=1 SV=2	RENT1_HUMAN	UPF1	124 kDa	0.33	0.8	34	46	30	53	38	41
Heterogeneous nuclear ribonucleoprotein Q OS=Homo sapiens OX=9606 GN=SYNCRIP PE=1 SV=2	HNRPQ_HUMAN	SYNCRIP	70 kDa	0.15	0.7	16	36	44	44	55	45
Pre-mRNA-splicing factor ATP-dependent RNA helicase DHX15 OS=Homo sapiens OX=9606 GN=DHX15 PE=1 SV=2	DHX15_HUMAN	DHX15	91 kDa	0.94	1	24	41	51	40	39	35
Proteasome adapter and scaffold protein ECM29 OS=Homo sapiens OX=9606 GN=ECPAS PE=1 SV=2	ECM29_HUMAN	ECPAS	204 kDa	0.93	1	46	49	21	48	40	25
Far upstream element-binding protein 1 OS=Homo sapiens OX=9606 GN=FUBP1 PE=1 SV=3	FUBP1_HUMAN	FUBP1	68 kDa	0.17	0.8	31	31	38	33	44	48
Inositol-3-phosphate synthase 1 OS=Homo sapiens OX=9606 GN=ISYNA1 PE=1 SV=1	INO1_HUMAN	ISYNA1	61 kDa	0.14	0.7	20	43	36	46	45	46
60S ribosomal protein L5 OS=Homo sapiens OX=9606 GN=RPL5 PE=1 SV=3	RL5_HUMAN	RPL5	34 kDa	0.67	1.1	28	42	36	35	37	27
Splicing factor 3B subunit 3 OS=Homo sapiens OX=9606 GN=SF3B3 PE=1 SV=4	SF3B3_HUMAN	SF3B3	136 kDa	0.3	1.4	30	42	59	40	35	18
Proliferating cell nuclear antigen OS=Homo sapiens OX=9606 GN=PCNA PE=1 SV=1	PCNA_HUMAN	PCNA	29 kDa	0.75	1.1	31	43	47	32	39	44
Laminin subunit alpha-1 OS=Homo sapiens OX=9606 GN=LAMA1 PE=1 SV=2	LAMA1_HUMAN	LAMA1	337 kDa	0.18	0.4	19	15	21	72	68	11
Ras-related protein Rab-10 OS=Homo sapiens OX=9606 GN=RAB10 PE=1 SV=1	RAB10_HUMAN	RAB10	23 kDa	0.47	1.2	30	49	49	31	32	46
Keratin, type II cuticular Hb4 OS=Homo sapiens OX=9606 GN=KRT84 PE=2 SV=2	KRT84_HUMAN	KRT84	65 kDa	0.37	INF	56
Protein SET OS=Homo sapiens OX=9606 GN=SET PE=1 SV=3	SET_HUMAN	SET	33 kDa	0.37	0.8	28	44	38	44	51	35
Voltage-dependent anion-selective channel protein 2 OS=Homo sapiens OX=9606 GN=VDAC2 PE=1 SV=2	VDAC2_HUMAN	VDAC2	32 kDa	0.13	1.2	39	43	41	33	40	26
Eukaryotic translation initiation factor 5B OS=Homo sapiens OX=9606 GN=EIF5B PE=1 SV=4	IF2P_HUMAN	EIF5B	139 kDa	0.83	1	33	31	39	44	42	22
Glycogen phosphorylase, liver form OS=Homo sapiens OX=9606 GN=PYGL PE=1 SV=4	PYGL_HUMAN	PYGL	97 kDa	0.73	1	28	33	38	28	39	37
60S ribosomal protein L13a OS=Homo sapiens OX=9606 GN=RPL13A PE=1 SV=2	RL13A_HUMAN	RPL13A	24 kDa	0.5	0.9	17	13	24	18	19	26
Heme oxygenase 1 OS=Homo sapiens OX=9606 GN=HMOX1 PE=1 SV=1	HMOX1_HUMAN	HMOX1	33 kDa	0.48	0.7	43	28	23	27	29	82
Heterogeneous nuclear ribonucleoprotein R OS=Homo sapiens OX=9606 GN=HNRNPR PE=1 SV=1	HNRPR_HUMAN	HNRNPR	71 kDa	0.25	0.7	19	34	43	41	51	37
Vacuolar protein sorting-associated protein 35 OS=Homo sapiens OX=9606 GN=VPS35 PE=1 SV=2	VPS35_HUMAN	VPS35	92 kDa	0.71	0.9	31	37	45	42	43	34
Nesprin-2 OS=Homo sapiens OX=9606 GN=SYNE2 PE=1 SV=3	SYNE2_HUMAN	SYNE2	796 kDa	0.4	1.9	16	54	54	54	11
Transmembrane emp24 domain-containing protein 9 OS=Homo sapiens OX=9606 GN=TMED9 PE=1 SV=2	TMED9_HUMAN	TMED9	27 kDa	0.34	1.2	31	38	41	23	25	41
ATP-dependent RNA helicase DDX3Y OS=Homo sapiens OX=9606 GN=DDX3Y PE=1 SV=2	DDX3Y_HUMAN	DDX3Y	73 kDa	0.59	1.8		43	38		45
60S ribosomal protein L10 OS=Homo sapiens OX=9606 GN=RPL10 PE=1 SV=4	RL10_HUMAN	RPL10	25 kDa	0.45	0.9	23	22	31	30	22	37
Aspartate aminotransferase, cytoplasmic OS=Homo sapiens OX=9606 GN=GOT1 PE=1 SV=3	AATC_HUMAN	GOT1	46 kDa	0.53	1.2	31	51	49	21	41	48
Polyadenylate-binding protein 4 OS=Homo sapiens OX=9606 GN=PABPC4 PE=1 SV=1	PABP4_HUMAN	PABPC4	71 kDa	0.049	0.6	21	26	30	34	48	37
Coatomer subunit beta OS=Homo sapiens OX=9606 GN=COPB1 PE=1 SV=3	COPB_HUMAN	COPB1	107 kDa	0.21	1.3	33	53	45	34	39	28
Nuclear pore complex protein Nup155 OS=Homo sapiens OX=9606 GN=NUP155 PE=1 SV=1	NU155_HUMAN	NUP155	155 kDa	0.39	0.8	28	45	24	44	35	38
Phosphoserine aminotransferase OS=Homo sapiens OX=9606 GN=PSAT1 PE=1 SV=2	SERC_HUMAN	PSAT1	40 kDa	0.22	1.5	24	50	51	36	21	25
Eukaryotic translation initiation factor 5A-1 OS=Homo sapiens OX=9606 GN=EIF5A PE=1 SV=2	IF5A1_HUMAN	EIF5A	17 kDa	0.35	0.5	13	55	6	45	70	24
116 kDa U5 small nuclear ribonucleoprotein component OS=Homo sapiens OX=9606 GN=EFTUD2 PE=1 SV=1	U5S1_HUMAN	EFTUD2	109 kDa	0.43	1.1	47	40	33	30	42	34
Nucleolar RNA helicase 2 OS=Homo sapiens OX=9606 GN=DDX21 PE=1 SV=5	DDX21_HUMAN	DDX21	87 kDa	0.085	0.8	28	35	36	41	50	38
Myosin regulatory light chain 12B OS=Homo sapiens OX=9606 GN=MYL12B PE=1 SV=2	ML12B_HUMAN	MYL12B	20 kDa	0.58	0.9	29	29	48	36	40	42
Alpha-2-HS-glycoprotein OS=Homo sapiens OX=9606 GN=AHSG PE=1 SV=1	FETUA_HUMAN	AHSG	39 kDa	0.66	0.8	46	21	6	22	20	54
3-hydroxyacyl-CoA dehydrogenase type-2 OS=Homo sapiens OX=9606 GN=HSD17B10 PE=1 SV=3	HCD2_HUMAN	HSD17B10	27 kDa	0.61	0.9	30	33	44	38	32	47
60S acidic ribosomal protein P0 OS=Homo sapiens OX=9606 GN=RPLP0 PE=1 SV=1	RLA0_HUMAN	RPLP0	34 kDa	0.46	0.8	25	41	27	47	27	38
40S ribosomal protein S8 OS=Homo sapiens OX=9606 GN=RPS8 PE=1 SV=2	RS8_HUMAN	RPS8	24 kDa	0.74	0.9	32	33	43	34	28	56
Catenin beta-1 OS=Homo sapiens OX=9606 GN=CTNNB1 PE=1 SV=1	CTNB1_HUMAN	CTNNB1	85 kDa	0.082	0.7	22	27	35	51	42	34
WD repeat-containing protein 1 OS=Homo sapiens OX=9606 GN=WDR1 PE=1 SV=4	WDR1_HUMAN	WDR1	66 kDa	0.93	1	20	33	40	36	23	32
HEAT repeat-containing protein 1 OS=Homo sapiens OX=9606 GN=HEATR1 PE=1 SV=3	HEAT1_HUMAN	HEATR1	242 kDa	0.95	1	30	35	31	46	38	10
Proliferation marker protein Ki-67 OS=Homo sapiens OX=9606 GN=MKI67 PE=1 SV=2	KI67_HUMAN	MKI67	359 kDa	0.84	0.9	15	50	22	54	40	5
Ras-related protein Rab-14 OS=Homo sapiens OX=9606 GN=RAB14 PE=1 SV=4	RAB14_HUMAN	RAB14	24 kDa	0.13	1.4	32	37	50	32	23	30
Surfeit locus protein 4 OS=Homo sapiens OX=9606 GN=SURF4 PE=1 SV=3	SURF4_HUMAN	SURF4	30 kDa	0.71	1.2	22	63	36	21	46	37
Endoplasmic reticulum resident protein 29 OS=Homo sapiens OX=9606 GN=ERP29 PE=1 SV=4	ERP29_HUMAN	ERP29	29 kDa	0.5	1.2	38	38	41	25	19	51
Alpha-2-macroglobulin OS=Homo sapiens OX=9606 GN=A2M PE=1 SV=3	A2MG_HUMAN	A2M	163 kDa	0.91	1.1	73	23	6	17	29	48
Serine/arginine-rich splicing factor 1 OS=Homo sapiens OX=9606 GN=SRSF1 PE=1 SV=2	SRSF1_HUMAN	SRSF1	28 kDa	0.24	1.2	32	40	43	33	37	22
Interleukin enhancer-binding factor 3 OS=Homo sapiens OX=9606 GN=ILF3 PE=1 SV=3	ILF3_HUMAN	ILF3	95 kDa	0.28	0.7	17	34	27	33	48	27
Mycophenolic acid acyl-glucuronide esterase, mitochondrial OS=Homo sapiens OX=9606 GN=ABHD10 PE=1 SV=1	ABHDA_HUMAN	ABHD10	34 kDa	0.46	1.8	4	5	12	3	9
Adenosylhomocysteinase OS=Homo sapiens OX=9606 GN=AHCY PE=1 SV=4	SAHH_HUMAN	AHCY	48 kDa	0.44	1.1	31	47	42	28	39	38
Histone H2A type 1-A OS=Homo sapiens OX=9606 GN=HIST1H2AA PE=1 SV=3	H2A1A_HUMAN	HIST1H2AA	14 kDa	0.12	0				62	61
40S ribosomal protein S9 OS=Homo sapiens OX=9606 GN=RPS9 PE=1 SV=3	RS9_HUMAN	RPS9	23 kDa	0.38	0.9	22	31	36	36	29	39
Plastin-1 OS=Homo sapiens OX=9606 GN=PLS1 PE=1 SV=2	PLSI_HUMAN	PLS1	70 kDa	0.32	0.6		46	30	41	42	39
40S ribosomal protein S5 OS=Homo sapiens OX=9606 GN=RPS5 PE=1 SV=4	RS5_HUMAN	RPS5	23 kDa	0.015	0.6	19	21	32	40	42	48
AT-rich interactive domain-containing protein 3A OS=Homo sapiens OX=9606 GN=ARID3A PE=1 SV=2	ARI3A_HUMAN	ARID3A	63 kDa	0.039	0.7	20	28	32	39	36	38
Proteasome subunit alpha type-5 OS=Homo sapiens OX=9606 GN=PSMA5 PE=1 SV=3	PSA5_HUMAN	PSMA5	26 kDa	0.94	1	30	31	46	31	29	49
Far upstream element-binding protein 2 OS=Homo sapiens OX=9606 GN=KHSRP PE=1 SV=4	FUBP2_HUMAN	KHSRP	73 kDa	0.018	0.7	24	25	32	36	41	38
Poly [ADP-ribose] polymerase 1 OS=Homo sapiens OX=9606 GN=PARP1 PE=1 SV=4	PARP1_HUMAN	PARP1	113 kDa	0.35	0.8	35	22	22	28	38	30
Exportin-5 OS=Homo sapiens OX=9606 GN=XPO5 PE=1 SV=1	XPO5_HUMAN	XPO5	136 kDa	0.18	0.7	20	35	21	43	26	43
Calcyclin-binding protein OS=Homo sapiens OX=9606 GN=CACYBP PE=1 SV=2	CYBP_HUMAN	CACYBP	26 kDa	0.17	1.3	29	41	43	31	32	26
Transportin-1 OS=Homo sapiens OX=9606 GN=TNPO1 PE=1 SV=2	TNPO1_HUMAN	TNPO1	102 kDa	0.64	1.1	28	38	34	26	34	34
Septin-9 OS=Homo sapiens OX=9606 GN=SEPT9 PE=1 SV=2	SEPT9_HUMAN	2009-09-01	65 kDa	0.2	0.7	20	27	31	25	49	39
Nucleoside diphosphate kinase A OS=Homo sapiens OX=9606 GN=NME1 PE=1 SV=1	NDKA_HUMAN	NME1	17 kDa	0.25	0.3	7	37		83	83
Heterogeneous nuclear ribonucleoprotein A0 OS=Homo sapiens OX=9606 GN=HNRNPA0 PE=1 SV=1	ROA0_HUMAN	HNRNPA0	31 kDa	0.45	1.2	19	35	27	25	26	16
Catenin delta-1 OS=Homo sapiens OX=9606 GN=CTNND1 PE=1 SV=1	CTND1_HUMAN	CTNND1	108 kDa	0.15	0.8	25	23	27	30	37	26
Tubulin alpha chain-like 3 OS=Homo sapiens OX=9606 GN=TUBAL3 PE=1 SV=2	TBAL3_HUMAN	TUBAL3	50 kDa	0.096	2.1	31	39	37	27	23
Heat shock protein 75 kDa, mitochondrial OS=Homo sapiens OX=9606 GN=TRAP1 PE=1 SV=3	TRAP1_HUMAN	TRAP1	80 kDa	0.71	0.9	11	32	41	33	40	23
Eukaryotic initiation factor 4A-III OS=Homo sapiens OX=9606 GN=EIF4A3 PE=1 SV=4	IF4A3_HUMAN	EIF4A3	47 kDa	0.32	1.3	24	44	38	19	34	28
Sorting nexin-2 OS=Homo sapiens OX=9606 GN=SNX2 PE=1 SV=2	SNX2_HUMAN	SNX2	58 kDa	0.51	0.8	10	36	40	33	46	30
Nodal modulator 1 OS=Homo sapiens OX=9606 GN=NOMO1 PE=1 SV=5	NOMO1_HUMAN	NOMO1	134 kDa	0.2	1.6	25	44	40	36	19	13
Aconitate hydratase, mitochondrial OS=Homo sapiens OX=9606 GN=ACO2 PE=1 SV=2	ACON_HUMAN	ACO2	85 kDa	0.31	1.3	23	36	48	28	31	21
Chloride intracellular channel protein 4 OS=Homo sapiens OX=9606 GN=CLIC4 PE=1 SV=4	CLIC4_HUMAN	CLIC4	29 kDa	0.83	1	20	29	24	26	21	24
Eukaryotic translation initiation factor 3 subunit E OS=Homo sapiens OX=9606 GN=EIF3E PE=1 SV=1	EIF3E_HUMAN	EIF3E	52 kDa	0.18	1.8	23	35	60	23	22	20
Histone H1.3 OS=Homo sapiens OX=9606 GN=HIST1H1D PE=1 SV=2	H13_HUMAN	HIST1H1D	22 kDa	1	1	26	31	42	27	50	22
60S ribosomal protein L10a OS=Homo sapiens OX=9606 GN=RPL10A PE=1 SV=2	RL10A_HUMAN	RPL10A	25 kDa	0.36	0.8	22	14	28	23	23	38
60S ribosomal protein L12 OS=Homo sapiens OX=9606 GN=RPL12 PE=1 SV=1	RL12_HUMAN	RPL12	18 kDa	0.068	0.7	22	19	36	39	37	41
Heterogeneous nuclear ribonucleoprotein H2 OS=Homo sapiens OX=9606 GN=HNRNPH2 PE=1 SV=1	HNRH2_HUMAN	HNRNPH2	49 kDa	0.36	1.7	16	38	32	25	27
Sarcoplasmic/endoplasmic reticulum calcium ATPase 2 OS=Homo sapiens OX=9606 GN=ATP2A2 PE=1 SV=1	AT2A2_HUMAN	ATP2A2	115 kDa	0.05	2.1	24	47	39	20	16	17
ATP-dependent RNA helicase DDX1 OS=Homo sapiens OX=9606 GN=DDX1 PE=1 SV=2	DDX1_HUMAN	DDX1	82 kDa	0.2	0.6	11	24	27	35	42	21
Insulin-like growth factor 2 mRNA-binding protein 1 OS=Homo sapiens OX=9606 GN=IGF2BP1 PE=1 SV=2	IF2B1_HUMAN	IGF2BP1	63 kDa	0.81	1.1	11	33	45	32	26	23
60S ribosomal protein L15 OS=Homo sapiens OX=9606 GN=RPL15 PE=1 SV=2	RL15_HUMAN	RPL15	24 kDa	0.043	0.5	18	22	26	40	31	52
Ras-related protein Rab-6A OS=Homo sapiens OX=9606 GN=RAB6A PE=1 SV=3	RAB6A_HUMAN	RAB6A	24 kDa	0.12	1.5	26	37	45	24	17	29
60S ribosomal protein L8 OS=Homo sapiens OX=9606 GN=RPL8 PE=1 SV=2	RL8_HUMAN	RPL8	28 kDa	0.027	0.5	19	22	20	34	31	47
Ras-related protein Rab-11B OS=Homo sapiens OX=9606 GN=RAB11B PE=1 SV=4	RB11B_HUMAN	RAB11B	24 kDa	0.8	0.9	30	28	36	33	18	51
RNA-binding motif protein, X chromosome OS=Homo sapiens OX=9606 GN=RBMX PE=1 SV=3	RBMX_HUMAN	RBMX	42 kDa	0.84	0.9	19	30	26	20	41	19
Malate dehydrogenase, cytoplasmic OS=Homo sapiens OX=9606 GN=MDH1 PE=1 SV=4	MDHC_HUMAN	MDH1	36 kDa	0.48	1.2	24	44	29	27	33	21
Histone H1.4 OS=Homo sapiens OX=9606 GN=HIST1H1E PE=1 SV=2	H14_HUMAN	HIST1H1E	22 kDa	0.37	0					47
Glucosidase 2 subunit beta OS=Homo sapiens OX=9606 GN=PRKCSH PE=1 SV=2	GLU2B_HUMAN	PRKCSH	59 kDa	0.75	1.1	25	32	36	22	34	32
Core histone macro-H2A.1 OS=Homo sapiens OX=9606 GN=H2AFY PE=1 SV=4	H2AY_HUMAN	H2AFY	40 kDa	0.57	0.9	20	37	32	26	43	33
Lysine--tRNA ligase OS=Homo sapiens OX=9606 GN=KARS PE=1 SV=3	SYK_HUMAN	KARS	68 kDa	0.4	0.8	12	31	29	31	37	24
Golgi membrane protein 1 OS=Homo sapiens OX=9606 GN=GOLM1 PE=1 SV=1	GOLM1_HUMAN	GOLM1	45 kDa	0.47	5.3			16	3
Interleukin enhancer-binding factor 2 OS=Homo sapiens OX=9606 GN=ILF2 PE=1 SV=2	ILF2_HUMAN	ILF2	43 kDa	0.6	1.1	20	40	33	19	30	32
Alpha-mannosidase 2 OS=Homo sapiens OX=9606 GN=MAN2A1 PE=1 SV=2	MA2A1_HUMAN	MAN2A1	131 kDa	0.16	1.4	24	40	30	25	18	24
60S ribosomal protein L18a OS=Homo sapiens OX=9606 GN=RPL18A PE=1 SV=2	RL18A_HUMAN	RPL18A	21 kDa	0.6	0.8	19	18	31	29	15	37
Serine/arginine-rich splicing factor 3 OS=Homo sapiens OX=9606 GN=SRSF3 PE=1 SV=1	SRSF3_HUMAN	SRSF3	19 kDa	0.48	0.9	25	24	35	30	28	36
Microtubule-associated protein RP/EB family member 1 OS=Homo sapiens OX=9606 GN=MAPRE1 PE=1 SV=3	MARE1_HUMAN	MAPRE1	30 kDa	0.91	1	19	37	31	26	30	29
ATP-dependent RNA helicase DDX39A OS=Homo sapiens OX=9606 GN=DDX39A PE=1 SV=2	DX39A_HUMAN	DDX39A	49 kDa	0.37	0					27
60S ribosomal protein L9 OS=Homo sapiens OX=9606 GN=RPL9 PE=1 SV=1	RL9_HUMAN	RPL9	22 kDa	0.19	0.7	16	26	33	44	30	32
Myosin light polypeptide 6 OS=Homo sapiens OX=9606 GN=MYL6 PE=1 SV=2	MYL6_HUMAN	MYL6	17 kDa	0.22	0.2	4	28		74	72
V-type proton ATPase catalytic subunit A OS=Homo sapiens OX=9606 GN=ATP6V1A PE=1 SV=2	VATA_HUMAN	ATP6V1A	68 kDa	0.22	1.9	14	46	50	27	16	14
CAD protein OS=Homo sapiens OX=9606 GN=CAD PE=1 SV=3	PYR1_HUMAN	CAD	243 kDa	0.81	0.9	19	32	30	36	35	16
Prolow-density lipoprotein receptor-related protein 1 OS=Homo sapiens OX=9606 GN=LRP1 PE=1 SV=2	LRP1_HUMAN	LRP1	505 kDa	0.32	1.8	14	45	40	35	12	9
60S ribosomal protein L28 OS=Homo sapiens OX=9606 GN=RPL28 PE=1 SV=3	RL28_HUMAN	RPL28	16 kDa	0.13	0.6	13	17	29	26	36	29
Ras GTPase-activating protein-binding protein 1 OS=Homo sapiens OX=9606 GN=G3BP1 PE=1 SV=1	G3BP1_HUMAN	G3BP1	52 kDa	0.24	0.8	17	24	24	35	31	20
Peroxiredoxin-4 OS=Homo sapiens OX=9606 GN=PRDX4 PE=1 SV=1	PRDX4_HUMAN	PRDX4	31 kDa	0.59	0.9	27	24	29	29	20	43
Cation-independent mannose-6-phosphate receptor OS=Homo sapiens OX=9606 GN=IGF2R PE=1 SV=3	MPRI_HUMAN	IGF2R	274 kDa	0.11	3.3	20	64	52	14	27
Trifunctional purine biosynthetic protein adenosine-3 OS=Homo sapiens OX=9606 GN=GART PE=1 SV=1	PUR2_HUMAN	GART	108 kDa	0.24	1.5	33	29	34	17	36	11
Chloride intracellular channel protein 3 OS=Homo sapiens OX=9606 GN=CLIC3 PE=1 SV=2	CLIC3_HUMAN	CLIC3	27 kDa	0.31	1.4	31	30	27	19	12	34
Eukaryotic translation initiation factor 3 subunit C OS=Homo sapiens OX=9606 GN=EIF3C PE=1 SV=1	EIF3C_HUMAN	EIF3C	105 kDa	0.49	1.1	35	24	25	22	28	25
High mobility group protein B1 OS=Homo sapiens OX=9606 GN=HMGB1 PE=1 SV=3	HMGB1_HUMAN	HMGB1	25 kDa	0.58	0.8	9	30	28	19	36	27
60S ribosomal protein L14 OS=Homo sapiens OX=9606 GN=RPL14 PE=1 SV=4	RL14_HUMAN	RPL14	23 kDa	0.56	0.8	18	17	26	16	19	43
B-cell receptor-associated protein 31 OS=Homo sapiens OX=9606 GN=BCAP31 PE=1 SV=3	BAP31_HUMAN	BCAP31	28 kDa	0.9	1	23	20	30	18	31	26
SWI/SNF-related matrix-associated actin-dependent regulator of chromatin subfamily A member 5 OS=Homo sapiens OX=9606 GN=SMARCA5 PE=1 SV=1	SMCA5_HUMAN	SMARCA5	122 kDa	0.26	0.7	10	27	16	35	26	19
Transmembrane emp24 domain-containing protein 10 OS=Homo sapiens OX=9606 GN=TMED10 PE=1 SV=2	TMEDA_HUMAN	TMED10	25 kDa	0.97	1	23	22	45	24	31	34
60S ribosomal protein L18 OS=Homo sapiens OX=9606 GN=RPL18 PE=1 SV=2	RL18_HUMAN	RPL18	22 kDa	0.12	0.7	16	20	28	35	27	28
Splicing factor 3A subunit 1 OS=Homo sapiens OX=9606 GN=SF3A1 PE=1 SV=1	SF3A1_HUMAN	SF3A1	89 kDa	0.16	0.7	16	23	15	22	37	23
Nascent polypeptide-associated complex subunit alpha, muscle-specific form OS=Homo sapiens OX=9606 GN=NACA PE=1 SV=1	NACAM_HUMAN	NACA	205 kDa	0.91	1	24	38	29	30	44	20
60S ribosomal protein L26 OS=Homo sapiens OX=9606 GN=RPL26 PE=1 SV=1	RL26_HUMAN	RPL26	17 kDa	0.022	0.5	11	20	21	29	37	30
Microtubule-actin cross-linking factor 1, isoforms 1/2/3/5 OS=Homo sapiens OX=9606 GN=MACF1 PE=1 SV=4	MACF1_HUMAN	MACF1	838 kDa	0.45	1.9	5	41	20	26	4	4
40S ribosomal protein S6 OS=Homo sapiens OX=9606 GN=RPS6 PE=1 SV=1	RS6_HUMAN	RPS6	29 kDa	0.12	0.6	13	20	22	23	28	42
ATP synthase subunit O, mitochondrial OS=Homo sapiens OX=9606 GN=ATP5O PE=1 SV=1	ATPO_HUMAN	ATP5O	23 kDa	0.14	0.7	18	21	32	29	32	38
Ras-related protein Rab-5C OS=Homo sapiens OX=9606 GN=RAB5C PE=1 SV=2	RAB5C_HUMAN	RAB5C	23 kDa	0.82	1	27	29	30	24	20	38
Polypyrimidine tract-binding protein 3 OS=Homo sapiens OX=9606 GN=PTBP3 PE=1 SV=2	PTBP3_HUMAN	PTBP3	60 kDa	0.32	1.8	7	17	19	14	10
Fumarate hydratase, mitochondrial OS=Homo sapiens OX=9606 GN=FH PE=1 SV=3	FUMH_HUMAN	FH	55 kDa	0.85	1	15	27	27	22	27	17
Integrin beta-4 OS=Homo sapiens OX=9606 GN=ITGB4 PE=1 SV=5	ITB4_HUMAN	ITGB4	202 kDa	0.5	0.7	42	20	5	39	35	20
Plasminogen activator inhibitor 1 RNA-binding protein OS=Homo sapiens OX=9606 GN=SERBP1 PE=1 SV=2	PAIRB_HUMAN	SERBP1	45 kDa	0.2	0.7	14	29	19	28	36	24
60S ribosomal protein L7a OS=Homo sapiens OX=9606 GN=RPL7A PE=1 SV=2	RL7A_HUMAN	RPL7A	30 kDa	0.29	0.8	17	21	26	22	25	29
DNA damage-binding protein 1 OS=Homo sapiens OX=9606 GN=DDB1 PE=1 SV=1	DDB1_HUMAN	DDB1	127 kDa	0.21	2.1	24	22	41	29	11	2
Translationally-controlled tumor protein OS=Homo sapiens OX=9606 GN=TPT1 PE=1 SV=1	TCTP_HUMAN	TPT1	20 kDa	0.05	0.7	16	15	20	26	22	21
Brain acid soluble protein 1 OS=Homo sapiens OX=9606 GN=BASP1 PE=1 SV=2	BASP1_HUMAN	BASP1	23 kDa	0.84	1	23	33	25	26	32	20
Chromobox protein homolog 3 OS=Homo sapiens OX=9606 GN=CBX3 PE=1 SV=4	CBX3_HUMAN	CBX3	21 kDa	0.074	0.7	23	20	25	35	26	42
RNA-binding protein FUS OS=Homo sapiens OX=9606 GN=FUS PE=1 SV=1	FUS_HUMAN	FUS	53 kDa	0.084	0.5	7	23	19	27	41	27
Actin-related protein 2 OS=Homo sapiens OX=9606 GN=ACTR2 PE=1 SV=1	ARP2_HUMAN	ACTR2	45 kDa	0.41	1.3	21	31	27	11	30	21
Asparagine--tRNA ligase, cytoplasmic OS=Homo sapiens OX=9606 GN=NARS PE=1 SV=1	SYNC_HUMAN	NARS	63 kDa	0.71	1.2	12	38	35	26	35	11
40S ribosomal protein S4, Y isoform 1 OS=Homo sapiens OX=9606 GN=RPS4Y1 PE=1 SV=2	RS4Y1_HUMAN	RPS4Y1	29 kDa	0.37	0						33
Serine/threonine-protein phosphatase PP1-beta catalytic subunit OS=Homo sapiens OX=9606 GN=PPP1CB PE=1 SV=3	PP1B_HUMAN	PPP1CB	37 kDa	0.3	1.3	26	38	30	33	21	21
Elongation factor 1-beta OS=Homo sapiens OX=9606 GN=EEF1B2 PE=1 SV=3	EF1B_HUMAN	EEF1B2	25 kDa	0.087	0.6	16	19	16	29	21	41
Lactoylglutathione lyase OS=Homo sapiens OX=9606 GN=GLO1 PE=1 SV=4	LGUL_HUMAN	GLO1	21 kDa	0.64	1.1	26	27	34	30	17	32
Serine hydroxymethyltransferase, mitochondrial OS=Homo sapiens OX=9606 GN=SHMT2 PE=1 SV=3	GLYM_HUMAN	SHMT2	56 kDa	0.2	1.5	19	34	34	19	26	13
Extended synaptotagmin-1 OS=Homo sapiens OX=9606 GN=ESYT1 PE=1 SV=1	ESYT1_HUMAN	ESYT1	123 kDa	0.83	1	21	32	25	37	20	25
Adenine phosphoribosyltransferase OS=Homo sapiens OX=9606 GN=APRT PE=1 SV=2	APT_HUMAN	APRT	20 kDa	0.14	0.7	17	23	28	25	32	34
Protein transport protein Sec31A OS=Homo sapiens OX=9606 GN=SEC31A PE=1 SV=3	SC31A_HUMAN	SEC31A	133 kDa	0.56	0.8	7	34	13	26	24	20
DNA topoisomerase 2-beta OS=Homo sapiens OX=9606 GN=TOP2B PE=1 SV=3	TOP2B_HUMAN	TOP2B	183 kDa	0.22	1.9	22	25	27	27	12
Delta-1-pyrroline-5-carboxylate synthase OS=Homo sapiens OX=9606 GN=ALDH18A1 PE=1 SV=2	P5CS_HUMAN	ALDH18A1	87 kDa	0.45	0.8	22	22	25	38	26	19
Proteasome subunit alpha type-2 OS=Homo sapiens OX=9606 GN=PSMA2 PE=1 SV=2	PSA2_HUMAN	PSMA2	26 kDa	0.57	0.9	18	27	30	31	23	29
Phosphoribosylformylglycinamidine synthase OS=Homo sapiens OX=9606 GN=PFAS PE=1 SV=4	PUR4_HUMAN	PFAS	145 kDa	0.38	0.7	14	30	12	30	25	20
Histone H2A.Z OS=Homo sapiens OX=9606 GN=H2AFZ PE=1 SV=2	H2AZ_HUMAN	H2AFZ	14 kDa	0.15	0.5		28	16	41	34	22
Insulin-like growth factor 2 mRNA-binding protein 3 OS=Homo sapiens OX=9606 GN=IGF2BP3 PE=1 SV=2	IF2B3_HUMAN	IGF2BP3	64 kDa	0.64	0.8	9	33	28	30	34	19
Obg-like ATPase 1 OS=Homo sapiens OX=9606 GN=OLA1 PE=1 SV=2	OLA1_HUMAN	OLA1	45 kDa	0.55	1.2	20	36	25	13	32	22
Splicing factor U2AF 65 kDa subunit OS=Homo sapiens OX=9606 GN=U2AF2 PE=1 SV=4	U2AF2_HUMAN	U2AF2	54 kDa	0.52	1.2	16	27	35	24	23	19
Proteasome subunit alpha type-1 OS=Homo sapiens OX=9606 GN=PSMA1 PE=1 SV=1	PSA1_HUMAN	PSMA1	30 kDa	0.12	0.7	18	22	18	20	30	28
Ubiquitin carboxyl-terminal hydrolase 5 OS=Homo sapiens OX=9606 GN=USP5 PE=1 SV=2	UBP5_HUMAN	USP5	96 kDa	0.46	1.2	16	27	27	20	23	17
Basigin OS=Homo sapiens OX=9606 GN=BSG PE=1 SV=2	BASI_HUMAN	BSG	42 kDa	0.37	1.5	11	42	37	21	25	13
Proteasome activator complex subunit 2 OS=Homo sapiens OX=9606 GN=PSME2 PE=1 SV=4	PSME2_HUMAN	PSME2	27 kDa	0.66	0.9	16	36	14	31	20	26
60S ribosomal protein L17 OS=Homo sapiens OX=9606 GN=RPL17 PE=1 SV=3	RL17_HUMAN	RPL17	21 kDa	0.23	0.7	17	17	24	23	21	34
F-actin-capping protein subunit beta OS=Homo sapiens OX=9606 GN=CAPZB PE=1 SV=4	CAPZB_HUMAN	CAPZB	31 kDa	0.19	1.5	24	33	33	29	21	9
Acidic leucine-rich nuclear phosphoprotein 32 family member B OS=Homo sapiens OX=9606 GN=ANP32B PE=1 SV=1	AN32B_HUMAN	ANP32B	29 kDa	0.32	0.8	18	22	19	21	20	36
Condensin complex subunit 1 OS=Homo sapiens OX=9606 GN=NCAPD2 PE=1 SV=3	CND1_HUMAN	NCAPD2	157 kDa	0.42	0.8	17	21	24	32	28	16
Protein diaphanous homolog 1 OS=Homo sapiens OX=9606 GN=DIAPH1 PE=1 SV=2	DIAP1_HUMAN	DIAPH1	141 kDa	0.67	1.2	13	24	32	26	27	3
Elongation factor 1-delta OS=Homo sapiens OX=9606 GN=EEF1D PE=1 SV=5	EF1D_HUMAN	EEF1D	31 kDa	0.87	1	19	33	20	26	31	18
Integrin beta-1 OS=Homo sapiens OX=9606 GN=ITGB1 PE=1 SV=2	ITB1_HUMAN	ITGB1	88 kDa	0.16	1.9	14	41	32	17	16	12
Proteasome subunit beta type-5 OS=Homo sapiens OX=9606 GN=PSMB5 PE=1 SV=3	PSB5_HUMAN	PSMB5	28 kDa	0.83	1.1	24	19	38	22	20	34
Ras-related protein Rap-1b OS=Homo sapiens OX=9606 GN=RAP1B PE=1 SV=1	RAP1B_HUMAN	RAP1B	21 kDa	0.49	0.9	19	24	31	28	26	28
Cell cycle and apoptosis regulator protein 2 OS=Homo sapiens OX=9606 GN=CCAR2 PE=1 SV=2	CCAR2_HUMAN	CCAR2	103 kDa	0.18	1.7	30	29	23	29	12	8
Galectin-3 OS=Homo sapiens OX=9606 GN=LGALS3 PE=1 SV=5	LEG3_HUMAN	LGALS3	26 kDa	0.22	0.8	21	22	15	19	26	30
Protein/nucleic acid deglycase DJ-1 OS=Homo sapiens OX=9606 GN=PARK7 PE=1 SV=2	PARK7_HUMAN	PARK7	20 kDa	0.7	1.1	13	32	20	21	19	18
Proteasome subunit alpha type-7 OS=Homo sapiens OX=9606 GN=PSMA7 PE=1 SV=1	PSA7_HUMAN	PSMA7	28 kDa	0.6	0.9	16	20	29	20	21	34
40S ribosomal protein S11 OS=Homo sapiens OX=9606 GN=RPS11 PE=1 SV=3	RS11_HUMAN	RPS11	18 kDa	0.77	0.9	21	14	27	17	20	30
Septin-2 OS=Homo sapiens OX=9606 GN=SEPT2 PE=1 SV=1	SEPT2_HUMAN	2002-09-01	41 kDa	0.33	1.3	20	33	29	15	24	26
Prostaglandin E synthase 3 OS=Homo sapiens OX=9606 GN=PTGES3 PE=1 SV=1	TEBP_HUMAN	PTGES3	19 kDa	0.94	1	19	25	32	26	22	29
THO complex subunit 4 OS=Homo sapiens OX=9606 GN=ALYREF PE=1 SV=3	THOC4_HUMAN	ALYREF	27 kDa	0.53	0.9	22	24	23	17	29	33
Glycogen debranching enzyme OS=Homo sapiens OX=9606 GN=AGL PE=1 SV=3	GDE_HUMAN	AGL	175 kDa	0.11	2.3	15	29	41	17	11	9
Protein lin-28 homolog B OS=Homo sapiens OX=9606 GN=LIN28B PE=1 SV=1	LN28B_HUMAN	LIN28B	27 kDa	0.23	1.5	19	40	24	23	17	14
26S proteasome regulatory subunit 10B OS=Homo sapiens OX=9606 GN=PSMC6 PE=1 SV=1	PRS10_HUMAN	PSMC6	44 kDa	0.19	1.5	16	29	30	11	20	19
Signal transducer and activator of transcription 1-alpha/beta OS=Homo sapiens OX=9606 GN=STAT1 PE=1 SV=2	STAT1_HUMAN	STAT1	87 kDa	0.82	1.1	12	27	36	33	25	10
Rho GDP-dissociation inhibitor 1 OS=Homo sapiens OX=9606 GN=ARHGDIA PE=1 SV=3	GDIR1_HUMAN	ARHGDIA	23 kDa	0.78	0.9	14	20	33	20	22	31
Heterogeneous nuclear ribonucleoprotein H3 OS=Homo sapiens OX=9606 GN=HNRNPH3 PE=1 SV=2	HNRH3_HUMAN	HNRNPH3	37 kDa	1	1	14	35	19	30	23	15
Actin-related protein 3 OS=Homo sapiens OX=9606 GN=ACTR3 PE=1 SV=3	ARP3_HUMAN	ACTR3	47 kDa	0.57	1.2	14	30	28	18	24	20
Cytochrome c oxidase subunit 2 OS=Homo sapiens OX=9606 GN=MT-CO2 PE=1 SV=1	COX2_HUMAN	MT-CO2	26 kDa	0.52	1.2	18	22	34	19	19	25
Fructose-bisphosphate aldolase C OS=Homo sapiens OX=9606 GN=ALDOC PE=1 SV=2	ALDOC_HUMAN	ALDOC	39 kDa	0.67	1.6		29	22			32
26S proteasome non-ATPase regulatory subunit 12 OS=Homo sapiens OX=9606 GN=PSMD12 PE=1 SV=3	PSD12_HUMAN	PSMD12	53 kDa	0.26	1.3	18	31	30	23	21	17
60S ribosomal protein L11 OS=Homo sapiens OX=9606 GN=RPL11 PE=1 SV=2	RL11_HUMAN	RPL11	20 kDa	0.019	0.5	17	13	22	28	38	31
60S ribosomal protein L21 OS=Homo sapiens OX=9606 GN=RPL21 PE=1 SV=2	RL21_HUMAN	RPL21	19 kDa	0.66	0.9	16	20	27	18	24	27
Heterogeneous nuclear ribonucleoprotein D-like OS=Homo sapiens OX=9606 GN=HNRNPDL PE=1 SV=3	HNRDL_HUMAN	HNRNPDL	46 kDa	0.35	1.6	18	31	24	23	23
Trifunctional enzyme subunit alpha, mitochondrial OS=Homo sapiens OX=9606 GN=HADHA PE=1 SV=2	ECHA_HUMAN	HADHA	83 kDa	0.22	1.3	22	20	32	21	14	20
Titin OS=Homo sapiens OX=9606 GN=TTN PE=1 SV=4	TITIN_HUMAN	TTN	3816 kDa	0.37	INF		4
40S ribosomal protein S17 OS=Homo sapiens OX=9606 GN=RPS17 PE=1 SV=2	RS17_HUMAN	RPS17	16 kDa	0.18	0.4	7	28	6	36	44	15
Catenin alpha-2 OS=Homo sapiens OX=9606 GN=CTNNA2 PE=1 SV=5	CTNA2_HUMAN	CTNNA2	105 kDa	0.11	0.8	21	23	17	24	31	24
Ras-related protein Rab-8A OS=Homo sapiens OX=9606 GN=RAB8A PE=1 SV=1	RAB8A_HUMAN	RAB8A	24 kDa	0.43	1.2	16	27	34	20	17	25
Hemoglobin subunit alpha OS=Homo sapiens OX=9606 GN=HBA1 PE=1 SV=2	HBA_HUMAN	HBA1	15 kDa	0.83	0.8	20	28		25	32
S-methyl-5'-thioadenosine phosphorylase OS=Homo sapiens OX=9606 GN=MTAP PE=1 SV=2	MTAP_HUMAN	MTAP	31 kDa	0.9	1	20	29	25	19	20	33
Myoferlin OS=Homo sapiens OX=9606 GN=MYOF PE=1 SV=1	MYOF_HUMAN	MYOF	235 kDa	0.075	2.8	15	37	39	13	14	6
CTP synthase 1 OS=Homo sapiens OX=9606 GN=CTPS1 PE=1 SV=2	PYRG1_HUMAN	CTPS1	67 kDa	0.33	0.8	15	25	25	20	31	30
Serine-threonine kinase receptor-associated protein OS=Homo sapiens OX=9606 GN=STRAP PE=1 SV=1	STRAP_HUMAN	STRAP	38 kDa	0.3	1.4	17	34	25	14	23	19
Cyclin-dependent kinase 1 OS=Homo sapiens OX=9606 GN=CDK1 PE=1 SV=3	CDK1_HUMAN	CDK1	34 kDa	0.63	1.2	13	33	26	24	27	8
Kinectin OS=Homo sapiens OX=9606 GN=KTN1 PE=1 SV=1	KTN1_HUMAN	KTN1	156 kDa	0.95	1	8	12	30	24	21	3
Nuclease-sensitive element-binding protein 1 OS=Homo sapiens OX=9606 GN=YBX1 PE=1 SV=3	YBOX1_HUMAN	YBX1	36 kDa	0.76	0.9	18	31	22	26	31	19
Complement component 1 Q subcomponent-binding protein, mitochondrial OS=Homo sapiens OX=9606 GN=C1QBP PE=1 SV=1	C1QBP_HUMAN	C1QBP	31 kDa	0.41	0.8	20	32	15	24	25	35
Isocitrate dehydrogenase [NADP], mitochondrial OS=Homo sapiens OX=9606 GN=IDH2 PE=1 SV=2	IDHP_HUMAN	IDH2	51 kDa	0.036	2.5	18	32	36	12	13	9
Phosphoglucomutase-1 OS=Homo sapiens OX=9606 GN=PGM1 PE=1 SV=3	PGM1_HUMAN	PGM1	61 kDa	0.41	1.5	10	28	36	25	12	13
Serpin H1 OS=Homo sapiens OX=9606 GN=SERPINH1 PE=1 SV=2	SERPH_HUMAN	SERPINH1	46 kDa	0.75	1.1	10	33	31	13	30	22
Rab GDP dissociation inhibitor alpha OS=Homo sapiens OX=9606 GN=GDI1 PE=1 SV=2	GDIA_HUMAN	GDI1	51 kDa	0.089	2.5	20	36	36	20	17
Serine--tRNA ligase, cytoplasmic OS=Homo sapiens OX=9606 GN=SARS PE=1 SV=3	SYSC_HUMAN	SARS	59 kDa	0.096	0.7	15	16	24	26	24	24
ATP synthase subunit d, mitochondrial OS=Homo sapiens OX=9606 GN=ATP5H PE=1 SV=3	ATP5H_HUMAN	ATP5H	18 kDa	0.94	1	14	21	27	23	16	24
Inosine-5'-monophosphate dehydrogenase 2 OS=Homo sapiens OX=9606 GN=IMPDH2 PE=1 SV=2	IMDH2_HUMAN	IMPDH2	56 kDa	0.96	1	14	28	22	22	29	14
Programmed cell death 6-interacting protein OS=Homo sapiens OX=9606 GN=PDCD6IP PE=1 SV=1	PDC6I_HUMAN	PDCD6IP	96 kDa	0.43	1.5	11	40	23	19	20	12
Proteasome subunit alpha type-4 OS=Homo sapiens OX=9606 GN=PSMA4 PE=1 SV=1	PSA4_HUMAN	PSMA4	29 kDa	1	1	18	30	26	20	18	36
Splicing factor 3B subunit 2 OS=Homo sapiens OX=9606 GN=SF3B2 PE=1 SV=2	SF3B2_HUMAN	SF3B2	100 kDa	0.3	0.8	9	19	14	21	18	15
Thioredoxin domain-containing protein 5 OS=Homo sapiens OX=9606 GN=TXNDC5 PE=1 SV=2	TXND5_HUMAN	TXNDC5	48 kDa	0.079	2	19	37	36	11	21	14
Lamin-B2 OS=Homo sapiens OX=9606 GN=LMNB2 PE=1 SV=4	LMNB2_HUMAN	LMNB2	70 kDa	0.75	0.9	9	26	24	30	20	16
Structural maintenance of chromosomes protein 2 OS=Homo sapiens OX=9606 GN=SMC2 PE=1 SV=2	SMC2_HUMAN	SMC2	136 kDa	0.93	1	13	30	17	28	20	10
Phenylalanine--tRNA ligase beta subunit OS=Homo sapiens OX=9606 GN=FARSB PE=1 SV=3	SYFB_HUMAN	FARSB	66 kDa	0.51	0.8	6	18	23	22	28	12
40S ribosomal protein S18 OS=Homo sapiens OX=9606 GN=RPS18 PE=1 SV=3	RS18_HUMAN	RPS18	18 kDa	0.15	0.3	9	22		44	46	11
AP-1 complex subunit beta-1 OS=Homo sapiens OX=9606 GN=AP1B1 PE=1 SV=2	AP1B1_HUMAN	AP1B1	105 kDa	0.46	1.1	18	29	23	20	20	22
40S ribosomal protein S15 OS=Homo sapiens OX=9606 GN=RPS15 PE=1 SV=2	RS15_HUMAN	RPS15	17 kDa	0.3	0.7	12	24	19	17	32	26
Serine/arginine-rich splicing factor 7 OS=Homo sapiens OX=9606 GN=SRSF7 PE=1 SV=1	SRSF7_HUMAN	SRSF7	27 kDa	0.41	1.1	18	26	27	19	19	24
Ubiquitin carboxyl-terminal hydrolase 14 OS=Homo sapiens OX=9606 GN=USP14 PE=1 SV=3	UBP14_HUMAN	USP14	56 kDa	0.23	1.8	12	31	35	22	11	11
Basic leucine zipper and W2 domain-containing protein 1 OS=Homo sapiens OX=9606 GN=BZW1 PE=1 SV=1	BZW1_HUMAN	BZW1	48 kDa	0.081	1.8	15	24	23	8	17	9
26S proteasome non-ATPase regulatory subunit 1 OS=Homo sapiens OX=9606 GN=PSMD1 PE=1 SV=2	PSMD1_HUMAN	PSMD1	106 kDa	1	1	10	30	19	14	27	18
Thioredoxin reductase 1, cytoplasmic OS=Homo sapiens OX=9606 GN=TXNRD1 PE=1 SV=3	TRXR1_HUMAN	TXNRD1	71 kDa	0.33	1.5	11	35	27	18	18	13
26S proteasome regulatory subunit 8 OS=Homo sapiens OX=9606 GN=PSMC5 PE=1 SV=1	PRS8_HUMAN	PSMC5	46 kDa	0.045	1.9	19	30	30	17	15	9
Proteasome subunit beta type-1 OS=Homo sapiens OX=9606 GN=PSMB1 PE=1 SV=2	PSB1_HUMAN	PSMB1	26 kDa	0.43	1.1	23	17	26	19	17	22
Serine/threonine-protein phosphatase PP1-alpha catalytic subunit OS=Homo sapiens OX=9606 GN=PPP1CA PE=1 SV=1	PP1A_HUMAN	PPP1CA	38 kDa	0.74	1.1	20	31	22	31	17	19
Glutaredoxin-3 OS=Homo sapiens OX=9606 GN=GLRX3 PE=1 SV=2	GLRX3_HUMAN	GLRX3	37 kDa	0.68	1.1	12	30	24	19	20	20
Leucine-rich repeat flightless-interacting protein 1 OS=Homo sapiens OX=9606 GN=LRRFIP1 PE=1 SV=2	LRRF1_HUMAN	LRRFIP1	89 kDa	0.61	0.8	16	30	11	25	27	16
Eukaryotic translation initiation factor 2 subunit 1 OS=Homo sapiens OX=9606 GN=EIF2S1 PE=1 SV=3	IF2A_HUMAN	EIF2S1	36 kDa	0.36	1.6	18	34	30	31	19	2
Structural maintenance of chromosomes protein 3 OS=Homo sapiens OX=9606 GN=SMC3 PE=1 SV=2	SMC3_HUMAN	SMC3	142 kDa	0.38	1.7	11	35	17	19	15	4
AP-2 complex subunit beta OS=Homo sapiens OX=9606 GN=AP2B1 PE=1 SV=1	AP2B1_HUMAN	AP2B1	105 kDa	0.41	1.2	16	29	24	17	21	20
Inorganic pyrophosphatase OS=Homo sapiens OX=9606 GN=PPA1 PE=1 SV=2	IPYR_HUMAN	PPA1	33 kDa	0.43	1.5	13	34	25	27	17	5
UMP-CMP kinase OS=Homo sapiens OX=9606 GN=CMPK1 PE=1 SV=3	KCY_HUMAN	CMPK1	22 kDa	0.15	1.7	20	28	39	16	24	12
Proteasome subunit alpha type-6 OS=Homo sapiens OX=9606 GN=PSMA6 PE=1 SV=1	PSA6_HUMAN	PSMA6	27 kDa	0.65	1.1	17	24	29	24	17	23
Voltage-dependent anion-selective channel protein 3 OS=Homo sapiens OX=9606 GN=VDAC3 PE=1 SV=1	VDAC3_HUMAN	VDAC3	31 kDa	1	1	16	20	20	13	20	23
40S ribosomal protein S16 OS=Homo sapiens OX=9606 GN=RPS16 PE=1 SV=2	RS16_HUMAN	RPS16	16 kDa	0.33	0.4	4	29		44	50
Isochorismatase domain-containing protein 1 OS=Homo sapiens OX=9606 GN=ISOC1 PE=1 SV=3	ISOC1_HUMAN	ISOC1	32 kDa	0.14	1.4	20	31	24	22	17	14
Myb-binding protein 1A OS=Homo sapiens OX=9606 GN=MYBBP1A PE=1 SV=2	MBB1A_HUMAN	MYBBP1A	149 kDa	0.66	0.9	14	12	22	18	25	12
26S proteasome non-ATPase regulatory subunit 13 OS=Homo sapiens OX=9606 GN=PSMD13 PE=1 SV=2	PSD13_HUMAN	PSMD13	43 kDa	0.2	1.5	16	30	30	21	12	18
Nucleolar protein 58 OS=Homo sapiens OX=9606 GN=NOP58 PE=1 SV=1	NOP58_HUMAN	NOP58	60 kDa	0.35	1.2	18	23	26	23	16	18
ADP-sugar pyrophosphatase OS=Homo sapiens OX=9606 GN=NUDT5 PE=1 SV=1	NUDT5_HUMAN	NUDT5	24 kDa	0.5	1.2	14	26	23	15	15	23
Small nuclear ribonucleoprotein-associated proteins B and B' OS=Homo sapiens OX=9606 GN=SNRPB PE=1 SV=2	RSMB_HUMAN	SNRPB	25 kDa	0.39	0.7	14	15	19	15	17	37
Annexin A6 OS=Homo sapiens OX=9606 GN=ANXA6 PE=1 SV=3	ANXA6_HUMAN	ANXA6	76 kDa	0.24	0.5		17	23	30	40	13
Acidic leucine-rich nuclear phosphoprotein 32 family member A OS=Homo sapiens OX=9606 GN=ANP32A PE=1 SV=1	AN32A_HUMAN	ANP32A	29 kDa	0.56	0.9	15	23	17	19	19	22
ATP synthase F(0) complex subunit B1, mitochondrial OS=Homo sapiens OX=9606 GN=ATP5F1 PE=1 SV=2	AT5F1_HUMAN	ATP5F1	29 kDa	0.27	0.9	17	19	22	21	20	26
Aldehyde dehydrogenase, mitochondrial OS=Homo sapiens OX=9606 GN=ALDH2 PE=1 SV=2	ALDH2_HUMAN	ALDH2	56 kDa	0.029	2.9	23	45	32	14	12	8
Unconventional myosin-Ie OS=Homo sapiens OX=9606 GN=MYO1E PE=1 SV=2	MYO1E_HUMAN	MYO1E	127 kDa	0.79	1.1	19	27	16	22	17	20
Niban-like protein 1 OS=Homo sapiens OX=9606 GN=FAM129B PE=1 SV=3	NIBL1_HUMAN	FAM129B	84 kDa	0.019	0.5	14	13	7	23	19	26
Ras-related protein Rab-7a OS=Homo sapiens OX=9606 GN=RAB7A PE=1 SV=1	RAB7A_HUMAN	RAB7A	23 kDa	0.58	1.2	21	16	30	20	12	25
GTP-binding protein SAR1a OS=Homo sapiens OX=9606 GN=SAR1A PE=1 SV=1	SAR1A_HUMAN	SAR1A	22 kDa	0.46	0.9	12	21	26	23	23	23
Succinate dehydrogenase [ubiquinone] flavoprotein subunit, mitochondrial OS=Homo sapiens OX=9606 GN=SDHA PE=1 SV=2	SDHA_HUMAN	SDHA	73 kDa	0.51	1.5	6	37	30	20	23	7
40S ribosomal protein S13 OS=Homo sapiens OX=9606 GN=RPS13 PE=1 SV=2	RS13_HUMAN	RPS13	17 kDa	0.063	0.5	7	15	19	20	32	27
F-actin-capping protein subunit alpha-1 OS=Homo sapiens OX=9606 GN=CAPZA1 PE=1 SV=3	CAZA1_HUMAN	CAPZA1	33 kDa	0.38	1.2	17	29	27	20	24	16
Calcium-binding mitochondrial carrier protein Aralar2 OS=Homo sapiens OX=9606 GN=SLC25A13 PE=1 SV=2	CMC2_HUMAN	SLC25A13	74 kDa	0.8	0.9	11	22	25	23	23	16
Nuclear pore complex protein Nup205 OS=Homo sapiens OX=9606 GN=NUP205 PE=1 SV=3	NU205_HUMAN	NUP205	228 kDa	0.85	1.1	36	19	7	28	17	11
Protein S100-A11 OS=Homo sapiens OX=9606 GN=S100A11 PE=1 SV=2	S10AB_HUMAN	S100A11	12 kDa	0.16	0.1	5	9	3	58	65
26S proteasome regulatory subunit 4 OS=Homo sapiens OX=9606 GN=PSMC1 PE=1 SV=1	PRS4_HUMAN	PSMC1	49 kDa	0.33	1.3	14	20	25	11	21	12
Scaffold attachment factor B1 OS=Homo sapiens OX=9606 GN=SAFB PE=1 SV=4	SAFB1_HUMAN	SAFB	103 kDa	0.23	0.6	9	20	9	29	21	13
Nucleolar protein 56 OS=Homo sapiens OX=9606 GN=NOP56 PE=1 SV=4	NOP56_HUMAN	NOP56	66 kDa	0.58	1.4	5	30	34	26	16	8
26S proteasome regulatory subunit 6B OS=Homo sapiens OX=9606 GN=PSMC4 PE=1 SV=2	PRS6B_HUMAN	PSMC4	47 kDa	0.52	1.3	10	29	22	12	21	15
Protein transport protein Sec23B OS=Homo sapiens OX=9606 GN=SEC23B PE=1 SV=2	SC23B_HUMAN	SEC23B	86 kDa	0.3	1.6	13	25	34	22	16	8
Serine/arginine-rich splicing factor 2 OS=Homo sapiens OX=9606 GN=SRSF2 PE=1 SV=4	SRSF2_HUMAN	SRSF2	25 kDa	0.93	1	15	22	15	17	22	12
Ras-related protein Rab-35 OS=Homo sapiens OX=9606 GN=RAB35 PE=1 SV=1	RAB35_HUMAN	RAB35	23 kDa	0.071	4.9	12	25	32		14
Aspartate aminotransferase, mitochondrial OS=Homo sapiens OX=9606 GN=GOT2 PE=1 SV=3	AATM_HUMAN	GOT2	48 kDa	0.79	1.1	15	26	22	10	26	22
Stomatin-like protein 2, mitochondrial OS=Homo sapiens OX=9606 GN=STOML2 PE=1 SV=1	STML2_HUMAN	STOML2	39 kDa	0.46	1.4	11	31	27	10	24	17
MICOS complex subunit MIC60 OS=Homo sapiens OX=9606 GN=IMMT PE=1 SV=1	MIC60_HUMAN	IMMT	84 kDa	0.85	1.1	9	25	27	28	21	7
tRNA (cytosine(34)-C(5))-methyltransferase OS=Homo sapiens OX=9606 GN=NSUN2 PE=1 SV=2	NSUN2_HUMAN	NSUN2	86 kDa	1	1	16	24	11	9	24	18
Activator of 90 kDa heat shock protein ATPase homolog 1 OS=Homo sapiens OX=9606 GN=AHSA1 PE=1 SV=1	AHSA1_HUMAN	AHSA1	38 kDa	0.4	1.5	8	32	26	10	20	14
Apolipoprotein B-100 OS=Homo sapiens OX=9606 GN=APOB PE=1 SV=2	APOB_HUMAN	APOB	516 kDa	0.12	2.3	16	27	10	9	9	5
Cadherin-1 OS=Homo sapiens OX=9606 GN=CDH1 PE=1 SV=3	CADH1_HUMAN	CDH1	97 kDa	0.47	1.1	16	21	19	15	20	16
Cleavage and polyadenylation specificity factor subunit 5 OS=Homo sapiens OX=9606 GN=NUDT21 PE=1 SV=1	CPSF5_HUMAN	NUDT21	26 kDa	0.55	0.9	16	19	22	22	17	23
Dynamin-2 OS=Homo sapiens OX=9606 GN=DNM2 PE=1 SV=2	DYN2_HUMAN	DNM2	98 kDa	0.34	1.3	22	18	23	24	14	12
Creatine kinase U-type, mitochondrial OS=Homo sapiens OX=9606 GN=CKMT1A PE=1 SV=1	KCRU_HUMAN	CKMT1A	47 kDa	0.64	1.3	6	16	7	4	12	7
Destrin OS=Homo sapiens OX=9606 GN=DSTN PE=1 SV=3	DEST_HUMAN	DSTN	19 kDa	0.51	0.8	11	24	9	16	22	17
RNA transcription, translation and transport factor protein OS=Homo sapiens OX=9606 GN=RTRAF PE=1 SV=1	RTRAF_HUMAN	RTRAF	28 kDa	0.16	0.8	19	20	18	28	19	24
Methionine--tRNA ligase, cytoplasmic OS=Homo sapiens OX=9606 GN=MARS PE=1 SV=2	SYMC_HUMAN	MARS	101 kDa	0.64	0.9	14	16	16	14	20	15
Actin-related protein 2/3 complex subunit 2 OS=Homo sapiens OX=9606 GN=ARPC2 PE=1 SV=1	ARPC2_HUMAN	ARPC2	34 kDa	0.5	1.5	7	28	20	20	16
Basic leucine zipper and W2 domain-containing protein 2 OS=Homo sapiens OX=9606 GN=BZW2 PE=1 SV=1	BZW2_HUMAN	BZW2	48 kDa	0.13	2.4	9	30	26	10	12	5
rRNA 2'-O-methyltransferase fibrillarin OS=Homo sapiens OX=9606 GN=FBL PE=1 SV=2	FBRL_HUMAN	FBL	34 kDa	0.52	1.5	7	27	20	23	10	4
Caldesmon OS=Homo sapiens OX=9606 GN=CALD1 PE=1 SV=3	CALD1_HUMAN	CALD1	93 kDa	0.5	0.8	17	13	18	11	32	19
Hsc70-interacting protein OS=Homo sapiens OX=9606 GN=ST13 PE=1 SV=2	F10A1_HUMAN	ST13	41 kDa	0.3	1.6	11	27	27	10	22	9
26S proteasome regulatory subunit 6A OS=Homo sapiens OX=9606 GN=PSMC3 PE=1 SV=3	PRS6A_HUMAN	PSMC3	49 kDa	0.04	2.1	22	26	36	13	18	9
Proteasome subunit beta type-3 OS=Homo sapiens OX=9606 GN=PSMB3 PE=1 SV=2	PSB3_HUMAN	PSMB3	23 kDa	0.91	1	20	20	24	23	16	24
Ras-related protein Rab-8B OS=Homo sapiens OX=9606 GN=RAB8B PE=1 SV=2	RAB8B_HUMAN	RAB8B	24 kDa	0.37	INF		26
Protein arginine N-methyltransferase 1 OS=Homo sapiens OX=9606 GN=PRMT1 PE=1 SV=3	ANM1_HUMAN	PRMT1	42 kDa	0.87	1.1	10	24	30	13	17	30
NADPH--cytochrome P450 reductase OS=Homo sapiens OX=9606 GN=POR PE=1 SV=2	NCPR_HUMAN	POR	77 kDa	0.083	1.5	16	19	24	13	16	11
UV excision repair protein RAD23 homolog B OS=Homo sapiens OX=9606 GN=RAD23B PE=1 SV=1	RD23B_HUMAN	RAD23B	43 kDa	0.81	0.9	8	12	23	13	21	13
tRNA-splicing ligase RtcB homolog OS=Homo sapiens OX=9606 GN=RTCB PE=1 SV=1	RTCB_HUMAN	RTCB	55 kDa	0.7	0.9	8	17	22	21	19	13
Eukaryotic translation initiation factor 4H OS=Homo sapiens OX=9606 GN=EIF4H PE=1 SV=5	IF4H_HUMAN	EIF4H	27 kDa	0.11	0.6	14	9	15	20	15	26
Keratin, type II cytoskeletal 71 OS=Homo sapiens OX=9606 GN=KRT71 PE=1 SV=3	K2C71_HUMAN	KRT71	57 kDa	0.37	INF			20
Carbonic anhydrase 2 OS=Homo sapiens OX=9606 GN=CA2 PE=1 SV=2	CAH2_HUMAN	CA2	29 kDa	0.28	0.8	12	18	18	18	17	25
Citrate synthase, mitochondrial OS=Homo sapiens OX=9606 GN=CS PE=1 SV=2	CISY_HUMAN	CS	52 kDa	0.12	1.6	13	21	25	10	13	14
Proteasome subunit beta type-2 OS=Homo sapiens OX=9606 GN=PSMB2 PE=1 SV=1	PSB2_HUMAN	PSMB2	23 kDa	0.33	0.8	15	14	22	17	26	20
Large proline-rich protein BAG6 OS=Homo sapiens OX=9606 GN=BAG6 PE=1 SV=2	BAG6_HUMAN	BAG6	119 kDa	0.74	0.9	15	21	14	25	19	11
Histone-binding protein RBBP4 OS=Homo sapiens OX=9606 GN=RBBP4 PE=1 SV=3	RBBP4_HUMAN	RBBP4	48 kDa	0.9	1	15	22	17	17	21	17
60S ribosomal protein L23a OS=Homo sapiens OX=9606 GN=RPL23A PE=1 SV=1	RL23A_HUMAN	RPL23A	18 kDa	0.14	0.6	12	8	20	17	21	26
Sideroflexin-1 OS=Homo sapiens OX=9606 GN=SFXN1 PE=1 SV=4	SFXN1_HUMAN	SFXN1	36 kDa	0.15	1.7	16	26	18	13	17	5
SWI/SNF complex subunit SMARCC1 OS=Homo sapiens OX=9606 GN=SMARCC1 PE=1 SV=3	SMRC1_HUMAN	SMARCC1	123 kDa	0.72	0.8	9	28	6	19	26	8
Exosome RNA helicase MTR4 OS=Homo sapiens OX=9606 GN=MTREX PE=1 SV=3	MTREX_HUMAN	MTREX	118 kDa	0.49	1.5	9	31	18	22	14	3
Keratin, type I cuticular Ha1 OS=Homo sapiens OX=9606 GN=KRT31 PE=1 SV=3	K1H1_HUMAN	KRT31	47 kDa	0.37	INF	20
26S proteasome non-ATPase regulatory subunit 11 OS=Homo sapiens OX=9606 GN=PSMD11 PE=1 SV=3	PSD11_HUMAN	PSMD11	47 kDa	0.022	2.1	21	32	26	16	13	9
Probable ATP-dependent RNA helicase DDX46 OS=Homo sapiens OX=9606 GN=DDX46 PE=1 SV=2	DDX46_HUMAN	DDX46	117 kDa	0.11	2.9	16	40	26	10		18
Mitotic checkpoint protein BUB3 OS=Homo sapiens OX=9606 GN=BUB3 PE=1 SV=1	BUB3_HUMAN	BUB3	37 kDa	0.91	1	15	23	17	19	16	21
Electron transfer flavoprotein subunit alpha, mitochondrial OS=Homo sapiens OX=9606 GN=ETFA PE=1 SV=1	ETFA_HUMAN	ETFA	35 kDa	0.42	1.3	15	29	25	23	21	8
Unconventional myosin-VI OS=Homo sapiens OX=9606 GN=MYO6 PE=1 SV=4	MYO6_HUMAN	MYO6	150 kDa	0.27	1.3	21	21	16	13	21	9
Ras-related protein Rab-5B OS=Homo sapiens OX=9606 GN=RAB5B PE=1 SV=1	RAB5B_HUMAN	RAB5B	24 kDa	0.81	0.9	19	16	18	22	11	23
Septin-11 OS=Homo sapiens OX=9606 GN=SEPT11 PE=1 SV=3	SEP11_HUMAN	2011-09-01	49 kDa	0.46	1.1	15	21	23	18	18	17
Cell division control protein 42 homolog OS=Homo sapiens OX=9606 GN=CDC42 PE=1 SV=2	CDC42_HUMAN	CDC42	21 kDa	0.16	0.6	10	12	17	13	25	23
ATP-dependent RNA helicase DDX18 OS=Homo sapiens OX=9606 GN=DDX18 PE=1 SV=2	DDX18_HUMAN	DDX18	75 kDa	0.83	1.1	13	11	25	16	16	14
C-Jun-amino-terminal kinase-interacting protein 4 OS=Homo sapiens OX=9606 GN=SPAG9 PE=1 SV=4	JIP4_HUMAN	SPAG9	146 kDa	0.29	1.9	12	23	27	24	4	5
Septin-7 OS=Homo sapiens OX=9606 GN=SEPT7 PE=1 SV=2	SEPT7_HUMAN	2007-09-01	51 kDa	0.25	1.2	16	27	23	18	18	17
Serine/threonine-protein phosphatase 2A 65 kDa regulatory subunit A beta isoform OS=Homo sapiens OX=9606 GN=PPP2R1B PE=1 SV=3	2AAB_HUMAN	PPP2R1B	66 kDa	0.94	0.9		21	14	19	18
DNA-(apurinic or apyrimidinic site) lyase OS=Homo sapiens OX=9606 GN=APEX1 PE=1 SV=2	APEX1_HUMAN	APEX1	36 kDa	0.89	1.1	12	23	18	27	16	7
Cysteine and glycine-rich protein 1 OS=Homo sapiens OX=9606 GN=CSRP1 PE=1 SV=3	CSRP1_HUMAN	CSRP1	21 kDa	0.065	0.5	12	10	14	17	20	30
Cytoplasmic FMR1-interacting protein 1 OS=Homo sapiens OX=9606 GN=CYFIP1 PE=1 SV=1	CYFP1_HUMAN	CYFIP1	145 kDa	0.19	0.7	17	19	10	26	21	17
Glutamate dehydrogenase 1, mitochondrial OS=Homo sapiens OX=9606 GN=GLUD1 PE=1 SV=2	DHE3_HUMAN	GLUD1	61 kDa	0.39	1.4	11	30	22	14	21	9
Tight junction protein ZO-2 OS=Homo sapiens OX=9606 GN=TJP2 PE=1 SV=2	ZO2_HUMAN	TJP2	134 kDa	0.3	0.8	16	13	16	20	26	13
Isocitrate dehydrogenase [NADP] cytoplasmic OS=Homo sapiens OX=9606 GN=IDH1 PE=1 SV=2	IDHC_HUMAN	IDH1	47 kDa	0.14	2.9	8	28	34	11	10	3
Ras-related protein Rab-2A OS=Homo sapiens OX=9606 GN=RAB2A PE=1 SV=1	RAB2A_HUMAN	RAB2A	24 kDa	0.2	1.8	19	22	36	19	4	20
Actin-related protein 2/3 complex subunit 3 OS=Homo sapiens OX=9606 GN=ARPC3 PE=1 SV=3	ARPC3_HUMAN	ARPC3	21 kDa	0.14	0.8	13	14	19	17	21	20
Coatomer subunit delta OS=Homo sapiens OX=9606 GN=ARCN1 PE=1 SV=1	COPD_HUMAN	ARCN1	57 kDa	0.26	1.3	13	26	23	17	14	15
V-type proton ATPase subunit B, brain isoform OS=Homo sapiens OX=9606 GN=ATP6V1B2 PE=1 SV=3	VATB2_HUMAN	ATP6V1B2	57 kDa	0.56	1.2	12	22	24	19	18	13
Cathepsin D OS=Homo sapiens OX=9606 GN=CTSD PE=1 SV=1	CATD_HUMAN	CTSD	45 kDa	0.49	1.2	13	16	21	16	6	18
GMP synthase [glutamine-hydrolyzing] OS=Homo sapiens OX=9606 GN=GMPS PE=1 SV=1	GUAA_HUMAN	GMPS	77 kDa	0.53	0.8	6	20	19	15	20	20
Fructose-2,6-bisphosphatase TIGAR OS=Homo sapiens OX=9606 GN=TIGAR PE=1 SV=1	TIGAR_HUMAN	TIGAR	30 kDa	0.66	1.1	21	19	15	13	12	24
Early endosome antigen 1 OS=Homo sapiens OX=9606 GN=EEA1 PE=1 SV=2	EEA1_HUMAN	EEA1	162 kDa	0.35	2.5	4	20	37	21	3
Apoptosis regulator BAX OS=Homo sapiens OX=9606 GN=BAX PE=1 SV=1	BAX_HUMAN	BAX	21 kDa	0.77	1.1	18	16	24	20	14	21
G2/mitotic-specific cyclin-B1 OS=Homo sapiens OX=9606 GN=CCNB1 PE=1 SV=1	CCNB1_HUMAN	CCNB1	48 kDa	0.95	1	13	24	15	22	20	9
Proteasome subunit beta type-4 OS=Homo sapiens OX=9606 GN=PSMB4 PE=1 SV=4	PSB4_HUMAN	PSMB4	29 kDa	0.61	1.1	17	15	23	17	17	17
FACT complex subunit SPT16 OS=Homo sapiens OX=9606 GN=SUPT16H PE=1 SV=1	SP16H_HUMAN	SUPT16H	120 kDa	0.25	0.6	7	12	19	32	17	15
Eukaryotic translation initiation factor 5 OS=Homo sapiens OX=9606 GN=EIF5 PE=1 SV=2	IF5_HUMAN	EIF5	49 kDa	0.35	1.3	11	21	20	18	12	9
KH domain-containing, RNA-binding, signal transduction-associated protein 1 OS=Homo sapiens OX=9606 GN=KHDRBS1 PE=1 SV=1	KHDR1_HUMAN	KHDRBS1	48 kDa	0.84	1.1	6	14	12	11	13	6
Midasin OS=Homo sapiens OX=9606 GN=MDN1 PE=1 SV=2	MDN1_HUMAN	MDN1	633 kDa	0.5	1.6	7	18	17	21	5
Golgin subfamily B member 1 OS=Homo sapiens OX=9606 GN=GOLGB1 PE=1 SV=2	GOGB1_HUMAN	GOLGB1	376 kDa	0.22	3.6	4	34	20	14	2
Calmodulin-1 OS=Homo sapiens OX=9606 GN=CALM1 PE=1 SV=1	CALM1_HUMAN (+2)	CALM1	17 kDa	0.49	0.5	4	33		25	56
Inverted formin-2 OS=Homo sapiens OX=9606 GN=INF2 PE=1 SV=2	INF2_HUMAN	INF2	136 kDa	0.67	1.1	15	18	22	24	13	12
Importin-9 OS=Homo sapiens OX=9606 GN=IPO9 PE=1 SV=3	IPO9_HUMAN	IPO9	116 kDa	0.46	1.2	22	17	13	19	14	10
Thioredoxin-dependent peroxide reductase, mitochondrial OS=Homo sapiens OX=9606 GN=PRDX3 PE=1 SV=3	PRDX3_HUMAN	PRDX3	28 kDa	0.43	1.2	15	16	29	16	17	15
Serpin B6 OS=Homo sapiens OX=9606 GN=SERPINB6 PE=1 SV=3	SPB6_HUMAN	SERPINB6	43 kDa	0.88	0.9	7	27	22	19	17	23
Keratin, type II cuticular Hb5 OS=Homo sapiens OX=9606 GN=KRT85 PE=1 SV=1	KRT85_HUMAN	KRT85	56 kDa	0.45	0.4	14				14	18
Alpha-aminoadipic semialdehyde dehydrogenase OS=Homo sapiens OX=9606 GN=ALDH7A1 PE=1 SV=5	AL7A1_HUMAN	ALDH7A1	58 kDa	0.57	1.2	12	16	22	19	15	8
ATP synthase subunit gamma, mitochondrial OS=Homo sapiens OX=9606 GN=ATP5F1C PE=1 SV=1	ATPG_HUMAN	ATP5F1C	33 kDa	0.49	1.2	14	27	18	18	15	17
Tripeptidyl-peptidase 2 OS=Homo sapiens OX=9606 GN=TPP2 PE=1 SV=4	TPP2_HUMAN	TPP2	138 kDa	0.48	1.3	15	29	11	15	15	12
ATP-binding cassette sub-family F member 1 OS=Homo sapiens OX=9606 GN=ABCF1 PE=1 SV=2	ABCF1_HUMAN	ABCF1	96 kDa	0.66	0.9	22	15	11	13	22	19
Histone H1.5 OS=Homo sapiens OX=9606 GN=HIST1H1B PE=1 SV=3	H15_HUMAN	HIST1H1B	23 kDa	0.61	1.2	10	22	28	17	24	7
Transmembrane emp24 domain-containing protein 2 OS=Homo sapiens OX=9606 GN=TMED2 PE=1 SV=1	TMED2_HUMAN	TMED2	23 kDa	0.85	1	12	18	22	15	20	15
Ataxin-2-like protein OS=Homo sapiens OX=9606 GN=ATXN2L PE=1 SV=2	ATX2L_HUMAN	ATXN2L	113 kDa	0.35	0.7	5	15	9	17	12	11
Nuclear pore complex protein Nup93 OS=Homo sapiens OX=9606 GN=NUP93 PE=1 SV=2	NUP93_HUMAN	NUP93	93 kDa	0.13	0.6	7	17	16	21	29	17
Ribonucleoside-diphosphate reductase subunit M2 OS=Homo sapiens OX=9606 GN=RRM2 PE=1 SV=1	RIR2_HUMAN	RRM2	45 kDa	0.74	1.1	18	24	10	11	19	17
DNA topoisomerase 1 OS=Homo sapiens OX=9606 GN=TOP1 PE=1 SV=2	TOP1_HUMAN	TOP1	91 kDa	0.39	0.7	7	14	12	21	19	7
Ras-related protein Rab-5A OS=Homo sapiens OX=9606 GN=RAB5A PE=1 SV=2	RAB5A_HUMAN	RAB5A	24 kDa	0.4	1.2	16	17	17	14	8	19
Minor histocompatibility antigen H13 OS=Homo sapiens OX=9606 GN=HM13 PE=1 SV=1	HM13_HUMAN	HM13	41 kDa	0.066	1.9	15	25	15	10	11	8
Chromodomain-helicase-DNA-binding protein 4 OS=Homo sapiens OX=9606 GN=CHD4 PE=1 SV=2	CHD4_HUMAN	CHD4	218 kDa	0.12	0.4	7	10	4	29	21	8
DNA replication licensing factor MCM7 OS=Homo sapiens OX=9606 GN=MCM7 PE=1 SV=4	MCM7_HUMAN	MCM7	81 kDa	0.69	1.1	14	15	28	22	11	17
Leucine-rich repeat-containing protein 59 OS=Homo sapiens OX=9606 GN=LRRC59 PE=1 SV=1	LRC59_HUMAN	LRRC59	35 kDa	0.39	1.4	13	22	20	22	12	4
40S ribosomal protein S24 OS=Homo sapiens OX=9606 GN=RPS24 PE=1 SV=1	RS24_HUMAN	RPS24	15 kDa	0.023	0.5	10	14	14	19	29	24
RuvB-like 1 OS=Homo sapiens OX=9606 GN=RUVBL1 PE=1 SV=1	RUVB1_HUMAN	RUVBL1	50 kDa	0.69	1.1	12	19	24	22	16	11
Ubiquitin-conjugating enzyme E2 K OS=Homo sapiens OX=9606 GN=UBE2K PE=1 SV=3	UBE2K_HUMAN	UBE2K	22 kDa	0.41	1.4	20	13	25	8	11	23
Actin-related protein 2/3 complex subunit 4 OS=Homo sapiens OX=9606 GN=ARPC4 PE=1 SV=3	ARPC4_HUMAN	ARPC4	20 kDa	0.27	0.8	12	12	17	15	22	15
DnaJ homolog subfamily A member 1 OS=Homo sapiens OX=9606 GN=DNAJA1 PE=1 SV=2	DNJA1_HUMAN	DNAJA1	45 kDa	0.35	1.7	6	27	14	7	12	8
Proteasome subunit alpha type-3 OS=Homo sapiens OX=9606 GN=PSMA3 PE=1 SV=2	PSA3_HUMAN	PSMA3	28 kDa	0.87	1	14	13	16	18	12	14
Vesicle-trafficking protein SEC22b OS=Homo sapiens OX=9606 GN=SEC22B PE=1 SV=4	SC22B_HUMAN	SEC22B	25 kDa	0.29	1.4	15	18	32	17	16	12
Coatomer subunit beta' OS=Homo sapiens OX=9606 GN=COPB2 PE=1 SV=2	COPB2_HUMAN	COPB2	102 kDa	0.31	1.8	8	21	24	17	11	2
Structural maintenance of chromosomes protein 1A OS=Homo sapiens OX=9606 GN=SMC1A PE=1 SV=2	SMC1A_HUMAN	SMC1A	143 kDa	0.36	1.7	11	14	25	18	11
Prothymosin alpha OS=Homo sapiens OX=9606 GN=PTMA PE=1 SV=2	PTMA_HUMAN	PTMA	12 kDa	0.23	0.2		19		39	49
Structural maintenance of chromosomes protein 4 OS=Homo sapiens OX=9606 GN=SMC4 PE=1 SV=2	SMC4_HUMAN	SMC4	147 kDa	0.44	1.6	8	15	29	19	9	5
Vesicular integral-membrane protein VIP36 OS=Homo sapiens OX=9606 GN=LMAN2 PE=1 SV=1	LMAN2_HUMAN	LMAN2	40 kDa	0.14	1.8	14	22	22	15	14	3
Cyclin-dependent kinase 2 OS=Homo sapiens OX=9606 GN=CDK2 PE=1 SV=2	CDK2_HUMAN	CDK2	34 kDa	0.1	1.7	15	26	21	16	13	7
Osteoclast-stimulating factor 1 OS=Homo sapiens OX=9606 GN=OSTF1 PE=1 SV=2	OSTF1_HUMAN	OSTF1	24 kDa	0.6	1.1	13	16	21	15	12	18
Guanine nucleotide-binding protein G(k) subunit alpha OS=Homo sapiens OX=9606 GN=GNAI3 PE=1 SV=3	GNAI3_HUMAN	GNAI3	41 kDa	0.61	1.2	10	27	18	21	17	6
10 kDa heat shock protein, mitochondrial OS=Homo sapiens OX=9606 GN=HSPE1 PE=1 SV=2	CH10_HUMAN	HSPE1	11 kDa	0.18	0.1		11		45	33
40S ribosomal protein S12 OS=Homo sapiens OX=9606 GN=RPS12 PE=1 SV=3	RS12_HUMAN	RPS12	15 kDa	0.2	0.2		14		37	50
Flavin reductase (NADPH) OS=Homo sapiens OX=9606 GN=BLVRB PE=1 SV=3	BLVRB_HUMAN	BLVRB	22 kDa	0.012	2.2	20	21	28	8	10	13
Calpain small subunit 1 OS=Homo sapiens OX=9606 GN=CAPNS1 PE=1 SV=1	CPNS1_HUMAN	CAPNS1	28 kDa	0.03	0.5	8	15	10	17	24	26
EF-hand domain-containing protein D2 OS=Homo sapiens OX=9606 GN=EFHD2 PE=1 SV=1	EFHD2_HUMAN	EFHD2	27 kDa	0.41	0.7	7	13	10	9	11	23
Transcription elongation regulator 1 OS=Homo sapiens OX=9606 GN=TCERG1 PE=1 SV=2	TCRG1_HUMAN	TCERG1	124 kDa	0.5	1.3	7	12	17	11	12	5
Adenosine kinase OS=Homo sapiens OX=9606 GN=ADK PE=1 SV=2	ADK_HUMAN	ADK	41 kDa	0.19	2.1	10	25	23	2	17	9
Eukaryotic translation initiation factor 3 subunit F OS=Homo sapiens OX=9606 GN=EIF3F PE=1 SV=1	EIF3F_HUMAN	EIF3F	38 kDa	1	1	10	26	15	14	16	21
26S proteasome regulatory subunit 7 OS=Homo sapiens OX=9606 GN=PSMC2 PE=1 SV=3	PRS7_HUMAN	PSMC2	49 kDa	0.038	1.8	15	23	22	8	13	12
Sodium/potassium-transporting ATPase subunit beta-3 OS=Homo sapiens OX=9606 GN=ATP1B3 PE=1 SV=1	AT1B3_HUMAN	ATP1B3	32 kDa	0.18	1.8	12	29	19	15	9	10
Histone deacetylase 2 OS=Homo sapiens OX=9606 GN=HDAC2 PE=1 SV=2	HDAC2_HUMAN	HDAC2	55 kDa	0.55	1.3	8	16	23	17	8	12
Proteasome activator complex subunit 1 OS=Homo sapiens OX=9606 GN=PSME1 PE=1 SV=1	PSME1_HUMAN	PSME1	29 kDa	0.85	1.1	12	18	24	11	17	23
Reticulocalbin-1 OS=Homo sapiens OX=9606 GN=RCN1 PE=1 SV=1	RCN1_HUMAN	RCN1	39 kDa	0.72	1.2	7	22	16	6	23	8
Probable global transcription activator SNF2L1 OS=Homo sapiens OX=9606 GN=SMARCA1 PE=1 SV=2	SMCA1_HUMAN	SMARCA1	123 kDa	0.13	INF		16	11
Cold shock domain-containing protein E1 OS=Homo sapiens OX=9606 GN=CSDE1 PE=1 SV=2	CSDE1_HUMAN	CSDE1	89 kDa	0.63	0.9	10	15	13	15	17	10
Isoleucine--tRNA ligase, mitochondrial OS=Homo sapiens OX=9606 GN=IARS2 PE=1 SV=2	SYIM_HUMAN	IARS2	114 kDa	0.13	1.5	15	22	14	10	14	11
Exportin-T OS=Homo sapiens OX=9606 GN=XPOT PE=1 SV=2	XPOT_HUMAN	XPOT	110 kDa	0.081	2	13	26	26	13	8	12
Growth factor receptor-bound protein 2 OS=Homo sapiens OX=9606 GN=GRB2 PE=1 SV=1	GRB2_HUMAN	GRB2	25 kDa	0.57	1.3	11	19	14	20	9	6
Hemoglobin subunit beta OS=Homo sapiens OX=9606 GN=HBB PE=1 SV=2	HBB_HUMAN	HBB	16 kDa	0.21	5	26	24			10
Eukaryotic translation initiation factor 2 subunit 3 OS=Homo sapiens OX=9606 GN=EIF2S3 PE=1 SV=3	IF2G_HUMAN	EIF2S3	51 kDa	0.2	1.5	14	15	17	16	10	5
Protein RCC2 OS=Homo sapiens OX=9606 GN=RCC2 PE=1 SV=2	RCC2_HUMAN	RCC2	56 kDa	0.88	1.1	13	6	26	16	14	12
Sorting nexin-5 OS=Homo sapiens OX=9606 GN=SNX5 PE=1 SV=1	SNX5_HUMAN	SNX5	47 kDa	0.68	1.1	8	19	19	14	15	12
Serine/threonine-protein phosphatase 2A catalytic subunit alpha isoform OS=Homo sapiens OX=9606 GN=PPP2CA PE=1 SV=1	PP2AA_HUMAN	PPP2CA	36 kDa	0.37	1.4	10	24	19	18	9	11
Eukaryotic translation initiation factor 3 subunit I OS=Homo sapiens OX=9606 GN=EIF3I PE=1 SV=1	EIF3I_HUMAN	EIF3I	37 kDa	0.39	1.5	12	25	17	21	11	4
Integrin alpha-6 OS=Homo sapiens OX=9606 GN=ITGA6 PE=1 SV=5	ITA6_HUMAN	ITGA6	127 kDa	0.94	1	8	20	10	18	11	10
Transforming protein RhoA OS=Homo sapiens OX=9606 GN=RHOA PE=1 SV=1	RHOA_HUMAN	RHOA	22 kDa	0.33	0.8	10	12	15	16	20	11
Thyroid hormone receptor-associated protein 3 OS=Homo sapiens OX=9606 GN=THRAP3 PE=1 SV=2	TR150_HUMAN	THRAP3	109 kDa	0.56	0.8	5	18	11	21	15	8
Mitochondrial 2-oxoglutarate/malate carrier protein OS=Homo sapiens OX=9606 GN=SLC25A11 PE=1 SV=3	M2OM_HUMAN	SLC25A11	34 kDa	0.69	0.9	10	20	14	16	12	21
Mitochondrial carrier homolog 2 OS=Homo sapiens OX=9606 GN=MTCH2 PE=1 SV=1	MTCH2_HUMAN	MTCH2	33 kDa	0.92	1	10	19	19	15	19	15
Pre-mRNA-processing factor 19 OS=Homo sapiens OX=9606 GN=PRPF19 PE=1 SV=1	PRP19_HUMAN	PRPF19	55 kDa	0.64	0.9	13	10	15	11	15	15
Large neutral amino acids transporter small subunit 1 OS=Homo sapiens OX=9606 GN=SLC7A5 PE=1 SV=2	LAT1_HUMAN	SLC7A5	55 kDa	0.3	1.2	13	17	16	16	11	12
Splicing factor U2AF 35 kDa subunit OS=Homo sapiens OX=9606 GN=U2AF1 PE=1 SV=3	U2AF1_HUMAN (+1)	U2AF1	28 kDa	0.13	1.3	15	19	20	12	17	12
Eukaryotic translation initiation factor 3 subunit L OS=Homo sapiens OX=9606 GN=EIF3L PE=1 SV=1	EIF3L_HUMAN	EIF3L	67 kDa	0.67	0.8	7	14	18	25	23	2
Nardilysin OS=Homo sapiens OX=9606 GN=NRDC PE=1 SV=2	NRDC_HUMAN	NRDC	132 kDa	0.29	2.1	7	34	16	11	11	5
U2 small nuclear ribonucleoprotein A' OS=Homo sapiens OX=9606 GN=SNRPA1 PE=1 SV=2	RU2A_HUMAN	SNRPA1	28 kDa	0.76	0.9	15	14	13	12	12	21
Basement membrane-specific heparan sulfate proteoglycan core protein OS=Homo sapiens OX=9606 GN=HSPG2 PE=1 SV=4	PGBM_HUMAN	HSPG2	469 kDa	0.57	0.5	3	15	6	8	39
Eukaryotic peptide chain release factor subunit 1 OS=Homo sapiens OX=9606 GN=ETF1 PE=1 SV=3	ERF1_HUMAN	ETF1	49 kDa	0.63	1.2	16	13	15	19	13	6
Probable global transcription activator SNF2L2 OS=Homo sapiens OX=9606 GN=SMARCA2 PE=1 SV=2	SMCA2_HUMAN	SMARCA2	181 kDa	0.61	1.4	22	8	5	13	9	3
Serrate RNA effector molecule homolog OS=Homo sapiens OX=9606 GN=SRRT PE=1 SV=1	SRRT_HUMAN	SRRT	101 kDa	0.065	1.6	17	15	13	7	13	9
AP-3 complex subunit beta-1 OS=Homo sapiens OX=9606 GN=AP3B1 PE=1 SV=3	AP3B1_HUMAN	AP3B1	121 kDa	0.5	1.3	16	18	13	21	10	5
40S ribosomal protein S14 OS=Homo sapiens OX=9606 GN=RPS14 PE=1 SV=3	RS14_HUMAN	RPS14	16 kDa	0.29	0.3	4	18		36	33
Acylamino-acid-releasing enzyme OS=Homo sapiens OX=9606 GN=APEH PE=1 SV=4	ACPH_HUMAN	APEH	81 kDa	0.44	1.2	12	12	21	15	12	9
Cholesterol side-chain cleavage enzyme, mitochondrial OS=Homo sapiens OX=9606 GN=CYP11A1 PE=1 SV=2	CP11A_HUMAN	CYP11A1	60 kDa	0.13	1.6	12	24	21	13	13	9
Erlin-2 OS=Homo sapiens OX=9606 GN=ERLIN2 PE=1 SV=1	ERLN2_HUMAN	ERLIN2	38 kDa	0.066	3	9	18	24	4	8	5
Far upstream element-binding protein 3 OS=Homo sapiens OX=9606 GN=FUBP3 PE=1 SV=2	FUBP3_HUMAN	FUBP3	62 kDa	0.65	0.7		9	18	15	25
6-phosphogluconate dehydrogenase, decarboxylating OS=Homo sapiens OX=9606 GN=PGD PE=1 SV=3	6PGD_HUMAN	PGD	53 kDa	0.19	1.5	12	16	16	6	15	9
High mobility group protein B3 OS=Homo sapiens OX=9606 GN=HMGB3 PE=1 SV=4	HMGB3_HUMAN	HMGB3	23 kDa	0.69	1.1	17	15	10	12	9	17
Nucleosome assembly protein 1-like 4 OS=Homo sapiens OX=9606 GN=NAP1L4 PE=1 SV=1	NP1L4_HUMAN	NAP1L4	43 kDa	0.36	1.2	12	15	19	14	11	14
60S ribosomal protein L27a OS=Homo sapiens OX=9606 GN=RPL27A PE=1 SV=2	RL27A_HUMAN	RPL27A	17 kDa	0.52	0.8	10	9	19	18	10	19
Signal recognition particle subunit SRP72 OS=Homo sapiens OX=9606 GN=SRP72 PE=1 SV=3	SRP72_HUMAN	SRP72	75 kDa	0.024	0.6	12	8	12	15	18	20
FACT complex subunit SSRP1 OS=Homo sapiens OX=9606 GN=SSRP1 PE=1 SV=1	SSRP1_HUMAN	SSRP1	81 kDa	0.14	0.6	6	6	13	16	11	13
Pyrroline-5-carboxylate reductase 1, mitochondrial OS=Homo sapiens OX=9606 GN=PYCR1 PE=1 SV=2	P5CR1_HUMAN	PYCR1	33 kDa	0.72	1.2	10	18	20	14	24	2
LIM and SH3 domain protein 1 OS=Homo sapiens OX=9606 GN=LASP1 PE=1 SV=2	LASP1_HUMAN	LASP1	30 kDa	0.24	1.8	10	17	14	11	12
Nuclear pore complex protein Nup160 OS=Homo sapiens OX=9606 GN=NUP160 PE=1 SV=3	NU160_HUMAN	NUP160	162 kDa	0.44	0.7	16	12	9	25	9	16
Nuclear migration protein nudC OS=Homo sapiens OX=9606 GN=NUDC PE=1 SV=1	NUDC_HUMAN	NUDC	38 kDa	0.28	1.8	11	17	24	7	19	3
DnaJ homolog subfamily A member 2 OS=Homo sapiens OX=9606 GN=DNAJA2 PE=1 SV=1	DNJA2_HUMAN	DNAJA2	46 kDa	0.29	1.9	6	26	24	8	16	6
Nucleolar and coiled-body phosphoprotein 1 OS=Homo sapiens OX=9606 GN=NOLC1 PE=1 SV=2	NOLC1_HUMAN	NOLC1	74 kDa	0.28	0.6		12	11	11	15	12
Coatomer subunit epsilon OS=Homo sapiens OX=9606 GN=COPE PE=1 SV=3	COPE_HUMAN	COPE	34 kDa	0.15	2.6	12	29	23	18	7
40S ribosomal protein S19 OS=Homo sapiens OX=9606 GN=RPS19 PE=1 SV=2	RS19_HUMAN	RPS19	16 kDa	0.33	0.3	3	19		38	26
L-xylulose reductase OS=Homo sapiens OX=9606 GN=DCXR PE=1 SV=2	DCXR_HUMAN	DCXR	26 kDa	0.4	0.8	9	13	17	15	14	17
Eukaryotic translation initiation factor 6 OS=Homo sapiens OX=9606 GN=EIF6 PE=1 SV=1	IF6_HUMAN	EIF6	27 kDa	0.67	0.9	11	12	19	13	13	21
Alcohol dehydrogenase [NADP(+)] OS=Homo sapiens OX=9606 GN=AKR1A1 PE=1 SV=3	AK1A1_HUMAN	AKR1A1	37 kDa	0.5	1.5	10	23	18	23	11
Calumenin OS=Homo sapiens OX=9606 GN=CALU PE=1 SV=2	CALU_HUMAN	CALU	37 kDa	0.85	1.1	7	11	22	10	25
Prolyl endopeptidase OS=Homo sapiens OX=9606 GN=PREP PE=1 SV=2	PPCE_HUMAN	PREP	81 kDa	0.49	0.7		15	17	14	21	11
Hexokinase-2 OS=Homo sapiens OX=9606 GN=HK2 PE=1 SV=2	HXK2_HUMAN	HK2	102 kDa	0.72	1.2	5	19	16	8	17	9
Tyrosine--tRNA ligase, cytoplasmic OS=Homo sapiens OX=9606 GN=YARS PE=1 SV=4	SYYC_HUMAN	YARS	59 kDa	0.71	0.8	3	7	16	13	11	7
Ubiquitin-associated protein 2-like OS=Homo sapiens OX=9606 GN=UBAP2L PE=1 SV=2	UBP2L_HUMAN	UBAP2L	115 kDa	0.38	0.9	10	15	10	13	13	14
Nuclear pore complex protein Nup133 OS=Homo sapiens OX=9606 GN=NUP133 PE=1 SV=2	NU133_HUMAN	NUP133	129 kDa	0.58	1.3	3	20	20	15	9	8
Leukocyte elastase inhibitor OS=Homo sapiens OX=9606 GN=SERPINB1 PE=1 SV=1	ILEU_HUMAN	SERPINB1	43 kDa	0.27	3.8		22	23		12
GTPase-activating protein and VPS9 domain-containing protein 1 OS=Homo sapiens OX=9606 GN=GAPVD1 PE=1 SV=2	GAPD1_HUMAN	GAPVD1	165 kDa	0.1	2.1	9	14	14	11	4	3
Xaa-Pro dipeptidase OS=Homo sapiens OX=9606 GN=PEPD PE=1 SV=3	PEPD_HUMAN	PEPD	55 kDa	0.28	1.4	10	22	16	12	12	11
Mannosyl-oligosaccharide glucosidase OS=Homo sapiens OX=9606 GN=MOGS PE=1 SV=5	MOGS_HUMAN	MOGS	92 kDa	0.55	0.8	6	13	10	19	14	5
Acetyl-CoA carboxylase 1 OS=Homo sapiens OX=9606 GN=ACACA PE=1 SV=2	ACACA_HUMAN	ACACA	266 kDa	0.82	1.2	6	12	22	23	11
DNA replication licensing factor MCM3 OS=Homo sapiens OX=9606 GN=MCM3 PE=1 SV=3	MCM3_HUMAN	MCM3	91 kDa	0.024	1.2	16	17	17	15	13	12
Nuclear cap-binding protein subunit 1 OS=Homo sapiens OX=9606 GN=NCBP1 PE=1 SV=1	NCBP1_HUMAN	NCBP1	92 kDa	0.81	1.1	8	12	14	17	9	5
Phenylalanine--tRNA ligase alpha subunit OS=Homo sapiens OX=9606 GN=FARSA PE=1 SV=3	SYFA_HUMAN	FARSA	58 kDa	0.6	1.1	10	14	20	13	13	13
Transgelin OS=Homo sapiens OX=9606 GN=TAGLN PE=1 SV=4	TAGL_HUMAN	TAGLN	23 kDa	0.92	1	15	9	18	12	12	17
5'-3' exoribonuclease 2 OS=Homo sapiens OX=9606 GN=XRN2 PE=1 SV=1	XRN2_HUMAN	XRN2	109 kDa	0.59	0.8	8	17	6	9	23	9
Protein phosphatase 1 regulatory subunit 12A OS=Homo sapiens OX=9606 GN=PPP1R12A PE=1 SV=1	MYPT1_HUMAN	PPP1R12A	115 kDa	0.86	0.9		25	6	18	14	4
N-acetyl-D-glucosamine kinase OS=Homo sapiens OX=9606 GN=NAGK PE=1 SV=4	NAGK_HUMAN	NAGK	37 kDa	0.055	2.3	16	24	21	13	12	2
Eukaryotic translation initiation factor 3 subunit M OS=Homo sapiens OX=9606 GN=EIF3M PE=1 SV=1	EIF3M_HUMAN	EIF3M	43 kDa	0.57	1.4	6	25	12	17	8	6
Dihydrolipoyllysine-residue succinyltransferase component of 2-oxoglutarate dehydrogenase complex, mitochondrial OS=Homo sapiens OX=9606 GN=DLST PE=1 SV=4	ODO2_HUMAN	DLST	49 kDa	0.48	1.2	9	18	14	14	11	9
General vesicular transport factor p115 OS=Homo sapiens OX=9606 GN=USO1 PE=1 SV=2	USO1_HUMAN	USO1	108 kDa	0.32	1.5	7	23	18	8	13	10
ATP-binding cassette sub-family E member 1 OS=Homo sapiens OX=9606 GN=ABCE1 PE=1 SV=1	ABCE1_HUMAN	ABCE1	67 kDa	0.89	1.1	4	19	19	15	19	5
Serine/arginine-rich splicing factor 6 OS=Homo sapiens OX=9606 GN=SRSF6 PE=1 SV=2	SRSF6_HUMAN	SRSF6	40 kDa	0.47	0.7	2	11	13	18	12	7
Peroxiredoxin-5, mitochondrial OS=Homo sapiens OX=9606 GN=PRDX5 PE=1 SV=4	PRDX5_HUMAN	PRDX5	22 kDa	0.47	0.5		25		24	31
Dipeptidyl peptidase 3 OS=Homo sapiens OX=9606 GN=DPP3 PE=1 SV=2	DPP3_HUMAN	DPP3	83 kDa	0.18	1.5	15	12	19	15	9	6
Desmoglein-2 OS=Homo sapiens OX=9606 GN=DSG2 PE=1 SV=2	DSG2_HUMAN	DSG2	122 kDa	0.052	0.4	6	8	4	16	22	10
Importin-4 OS=Homo sapiens OX=9606 GN=IPO4 PE=1 SV=2	IPO4_HUMAN	IPO4	119 kDa	0.25	0.8	15	7	11	13	16	14
Lon protease homolog, mitochondrial OS=Homo sapiens OX=9606 GN=LONP1 PE=1 SV=2	LONM_HUMAN	LONP1	106 kDa	1	1	8	19	9	14	11	11
Probable 28S rRNA (cytosine(4447)-C(5))-methyltransferase OS=Homo sapiens OX=9606 GN=NOP2 PE=1 SV=2	NOP2_HUMAN	NOP2	89 kDa	0.16	0.8	9	12	12	12	13	15
26S proteasome non-ATPase regulatory subunit 6 OS=Homo sapiens OX=9606 GN=PSMD6 PE=1 SV=1	PSMD6_HUMAN	PSMD6	46 kDa	0.097	2.1	9	18	20	5	11	6
Ribosomal L1 domain-containing protein 1 OS=Homo sapiens OX=9606 GN=RSL1D1 PE=1 SV=3	RL1D1_HUMAN	RSL1D1	55 kDa	0.76	0.9	5	16	18	16	14	13
Mitochondrial import receptor subunit TOM22 homolog OS=Homo sapiens OX=9606 GN=TOMM22 PE=1 SV=3	TOM22_HUMAN	TOMM22	16 kDa	0.67	0.9	8	16	19	17	18	13
60S ribosomal protein L27 OS=Homo sapiens OX=9606 GN=RPL27 PE=1 SV=2	RL27_HUMAN	RPL27	16 kDa	0.064	0.6	6	10	10	16	11	14
Protein ERGIC-53 OS=Homo sapiens OX=9606 GN=LMAN1 PE=1 SV=2	LMAN1_HUMAN	LMAN1	58 kDa	0.24	1.5	7	15	17	9	10	7
26S proteasome non-ATPase regulatory subunit 3 OS=Homo sapiens OX=9606 GN=PSMD3 PE=1 SV=2	PSMD3_HUMAN	PSMD3	61 kDa	0.89	1.1	6	10	19	15	7	11
60S ribosomal protein L24 OS=Homo sapiens OX=9606 GN=RPL24 PE=1 SV=1	RL24_HUMAN	RPL24	18 kDa	0.46	0.8	8	12	17	11	14	23
Vesicle-associated membrane protein-associated protein A OS=Homo sapiens OX=9606 GN=VAPA PE=1 SV=3	VAPA_HUMAN	VAPA	28 kDa	0.75	0.9	7	13	11	9	16	9
Aminopeptidase B OS=Homo sapiens OX=9606 GN=RNPEP PE=1 SV=2	AMPB_HUMAN	RNPEP	73 kDa	0.65	1.3	3	15	14	15	7	2
Aminoacyl tRNA synthase complex-interacting multifunctional protein 2 OS=Homo sapiens OX=9606 GN=AIMP2 PE=1 SV=2	AIMP2_HUMAN	AIMP2	35 kDa	0.81	1.1	8	19	11	16	10	9
Neutral amino acid transporter B(0) OS=Homo sapiens OX=9606 GN=SLC1A5 PE=1 SV=2	AAAT_HUMAN	SLC1A5	57 kDa	0.19	2.1	7	23	25	10	12	4
Small ubiquitin-related modifier 4 OS=Homo sapiens OX=9606 GN=SUMO4 PE=1 SV=2	SUMO4_HUMAN	SUMO4	11 kDa	0.35	0.3		14		19	21
Tumor protein D54 OS=Homo sapiens OX=9606 GN=TPD52L2 PE=1 SV=2	TPD54_HUMAN	TPD52L2	22 kDa	0.68	0.9	12	13	14	12	10	22
Synaptic vesicle membrane protein VAT-1 homolog OS=Homo sapiens OX=9606 GN=VAT1 PE=1 SV=2	VAT1_HUMAN	VAT1	42 kDa	0.11	2	10	18	23	9	11	6
Serine/arginine repetitive matrix protein 2 OS=Homo sapiens OX=9606 GN=SRRM2 PE=1 SV=2	SRRM2_HUMAN	SRRM2	300 kDa	0.06	7	6	22	21	5		2
Alpha-fetoprotein OS=Homo sapiens OX=9606 GN=AFP PE=1 SV=1	FETA_HUMAN	AFP	69 kDa	0.71	0.6	15				5	19
Very-long-chain enoyl-CoA reductase OS=Homo sapiens OX=9606 GN=TECR PE=1 SV=1	TECR_HUMAN	TECR	36 kDa	0.92	1	8	11	7	14	5	6
Prosaposin OS=Homo sapiens OX=9606 GN=PSAP PE=1 SV=2	SAP_HUMAN	PSAP	58 kDa	0.47	0.6	5	13	9	22	24
Protein flightless-1 homolog OS=Homo sapiens OX=9606 GN=FLII PE=1 SV=2	FLII_HUMAN	FLII	145 kDa	0.8	0.9	14	12	11	17	13	9
Protein-L-isoaspartate(D-aspartate) O-methyltransferase OS=Homo sapiens OX=9606 GN=PCMT1 PE=1 SV=4	PIMT_HUMAN	PCMT1	25 kDa	0.72	1.1	9	18	15	10	11	17
S-phase kinase-associated protein 1 OS=Homo sapiens OX=9606 GN=SKP1 PE=1 SV=2	SKP1_HUMAN	SKP1	19 kDa	0.38	0.7	5	9	8	8	18	7
TAR DNA-binding protein 43 OS=Homo sapiens OX=9606 GN=TARDBP PE=1 SV=1	TADBP_HUMAN	TARDBP	45 kDa	0.8	0.9	8	13	13	14	17	6
Serine/arginine-rich splicing factor 4 OS=Homo sapiens OX=9606 GN=SRSF4 PE=1 SV=2	SRSF4_HUMAN	SRSF4	57 kDa	0.69	1.5		11	12	15
Histone-binding protein RBBP7 OS=Homo sapiens OX=9606 GN=RBBP7 PE=1 SV=1	RBBP7_HUMAN	RBBP7	48 kDa	0.66	1.4		20	13	10	13
Guanine nucleotide-binding protein G(i) subunit alpha-1 OS=Homo sapiens OX=9606 GN=GNAI1 PE=1 SV=2	GNAI1_HUMAN	GNAI1	40 kDa	0.47	1.3	8	18	16	14	13	5
Serine/threonine-protein kinase OSR1 OS=Homo sapiens OX=9606 GN=OXSR1 PE=1 SV=1	OXSR1_HUMAN	OXSR1	58 kDa	0.019	2	13	19	19	10	9	7
Nuclear mitotic apparatus protein 1 OS=Homo sapiens OX=9606 GN=NUMA1 PE=1 SV=2	NUMA1_HUMAN	NUMA1	238 kDa	0.86	0.9	4	9	14	11	17	2
Coatomer subunit zeta-1 OS=Homo sapiens OX=9606 GN=COPZ1 PE=1 SV=1	COPZ1_HUMAN	COPZ1	20 kDa	0.73	0.9	6	10	20	10	15	16
Transcription factor BTF3 OS=Homo sapiens OX=9606 GN=BTF3 PE=1 SV=1	BTF3_HUMAN	BTF3	22 kDa	0.011	0.6	8	10	8	14	18	14
Peroxisomal multifunctional enzyme type 2 OS=Homo sapiens OX=9606 GN=HSD17B4 PE=1 SV=3	DHB4_HUMAN	HSD17B4	80 kDa	0.63	0.9	9	8	18	14	12	14
NADH dehydrogenase [ubiquinone] 1 alpha subcomplex subunit 9, mitochondrial OS=Homo sapiens OX=9606 GN=NDUFA9 PE=1 SV=2	NDUA9_HUMAN	NDUFA9	43 kDa	0.65	1.2	8	21	11	15	12	6
Casein kinase II subunit alpha' OS=Homo sapiens OX=9606 GN=CSNK2A2 PE=1 SV=1	CSK22_HUMAN	CSNK2A2	41 kDa	0.079	4.7	3	4	7	3
Asparagine synthetase [glutamine-hydrolyzing] OS=Homo sapiens OX=9606 GN=ASNS PE=1 SV=4	ASNS_HUMAN	ASNS	64 kDa	0.67	1.2	7	9	21	15	8	7
Proteasome activator complex subunit 3 OS=Homo sapiens OX=9606 GN=PSME3 PE=1 SV=1	PSME3_HUMAN	PSME3	30 kDa	0.91	1	10	16	13	9	16	15
ELAV-like protein 1 OS=Homo sapiens OX=9606 GN=ELAVL1 PE=1 SV=2	ELAV1_HUMAN	ELAVL1	36 kDa	0.57	1.3	12	16	13	17	14
U1 small nuclear ribonucleoprotein A OS=Homo sapiens OX=9606 GN=SNRPA PE=1 SV=3	SNRPA_HUMAN	SNRPA	31 kDa	0.92	1	8	11	9	13	12	4
Glycogen phosphorylase, brain form OS=Homo sapiens OX=9606 GN=PYGB PE=1 SV=5	PYGB_HUMAN	PYGB	97 kDa	0.31	1.7	9	7	13	10	7
Chromobox protein homolog 1 OS=Homo sapiens OX=9606 GN=CBX1 PE=1 SV=1	CBX1_HUMAN	CBX1	21 kDa	0.68	0.5		9		18
Plasma membrane calcium-transporting ATPase 4 OS=Homo sapiens OX=9606 GN=ATP2B4 PE=1 SV=2	AT2B4_HUMAN	ATP2B4	138 kDa	0.22	1.8	8	21	15	11	10	4
Eukaryotic translation initiation factor 3 subunit H OS=Homo sapiens OX=9606 GN=EIF3H PE=1 SV=1	EIF3H_HUMAN	EIF3H	40 kDa	0.65	1.2	5	19	14	11	14	6
Ras-related protein Rab-21 OS=Homo sapiens OX=9606 GN=RAB21 PE=1 SV=3	RAB21_HUMAN	RAB21	24 kDa	0.21	1.6	14	12	17	10	3	14
Platelet-activating factor acetylhydrolase IB subunit beta OS=Homo sapiens OX=9606 GN=PAFAH1B2 PE=1 SV=1	PA1B2_HUMAN	PAFAH1B2	26 kDa	0.6	0.9	9	9	11	8	9	17
60S ribosomal protein L19 OS=Homo sapiens OX=9606 GN=RPL19 PE=1 SV=1	RL19_HUMAN	RPL19	23 kDa	0.91	1	11	9	17	10	13	15
26S proteasome non-ATPase regulatory subunit 14 OS=Homo sapiens OX=9606 GN=PSMD14 PE=1 SV=1	PSDE_HUMAN	PSMD14	35 kDa	0.2	1.8	6	17	15	6	10	5
Bcl-2-associated transcription factor 1 OS=Homo sapiens OX=9606 GN=BCLAF1 PE=1 SV=2	BCLF1_HUMAN	BCLAF1	106 kDa	0.63	0.7		7	6	9	10
Kinesin-1 heavy chain OS=Homo sapiens OX=9606 GN=KIF5B PE=1 SV=1	KINH_HUMAN	KIF5B	110 kDa	0.046	3	18	17	19	4	14
PRA1 family protein 3 OS=Homo sapiens OX=9606 GN=ARL6IP5 PE=1 SV=1	PRAF3_HUMAN	ARL6IP5	22 kDa	0.13	INF		22	16
Unconventional myosin-IXb OS=Homo sapiens OX=9606 GN=MYO9B PE=1 SV=3	MYO9B_HUMAN	MYO9B	243 kDa	1	1	7	12	10	15	9	5
26S proteasome non-ATPase regulatory subunit 7 OS=Homo sapiens OX=9606 GN=PSMD7 PE=1 SV=2	PSMD7_HUMAN	PSMD7	37 kDa	0.68	1.2	5	19	12	16	5	8
60S ribosomal protein L32 OS=Homo sapiens OX=9606 GN=RPL32 PE=1 SV=2	RL32_HUMAN	RPL32	16 kDa	0.81	0.9	6	9	15	10	11	11
Thioredoxin-related transmembrane protein 1 OS=Homo sapiens OX=9606 GN=TMX1 PE=1 SV=1	TMX1_HUMAN	TMX1	32 kDa	0.26	1.4	9	14	15	6	10	12
Cytoplasmic FMR1-interacting protein 2 OS=Homo sapiens OX=9606 GN=CYFIP2 PE=1 SV=2	CYFP2_HUMAN	CYFIP2	148 kDa	0.37	INF		11
Coronin-1C OS=Homo sapiens OX=9606 GN=CORO1C PE=1 SV=1	COR1C_HUMAN	CORO1C	53 kDa	0.42	1.3	9	17	15	13	13	6
NADH-cytochrome b5 reductase 1 OS=Homo sapiens OX=9606 GN=CYB5R1 PE=1 SV=1	NB5R1_HUMAN	CYB5R1	34 kDa	0.37	1.1	11	13	15	9	12	13
Vesicle-fusing ATPase OS=Homo sapiens OX=9606 GN=NSF PE=1 SV=3	NSF_HUMAN	NSF	83 kDa	0.26	1.2	13	9	11	10	7	10
Lysophosphatidylcholine acyltransferase 1 OS=Homo sapiens OX=9606 GN=LPCAT1 PE=1 SV=2	PCAT1_HUMAN	LPCAT1	59 kDa	0.43	1.4	5	19	15	9	10	9
Ribonuclease inhibitor OS=Homo sapiens OX=9606 GN=RNH1 PE=1 SV=2	RINI_HUMAN	RNH1	50 kDa	0.07	2.5	10	17	24	6	9	5
Protein phosphatase 1G OS=Homo sapiens OX=9606 GN=PPM1G PE=1 SV=1	PPM1G_HUMAN	PPM1G	59 kDa	0.7	1.3	3	20	16	17	11	3
Casein kinase II subunit alpha OS=Homo sapiens OX=9606 GN=CSNK2A1 PE=1 SV=1	CSK21_HUMAN	CSNK2A1	45 kDa	0.038	INF	2	6	3
Replication protein A 70 kDa DNA-binding subunit OS=Homo sapiens OX=9606 GN=RPA1 PE=1 SV=2	RFA1_HUMAN	RPA1	68 kDa	0.24	2.2	4	18	18	11	5	2
Eukaryotic translation initiation factor 4B OS=Homo sapiens OX=9606 GN=EIF4B PE=1 SV=2	IF4B_HUMAN	EIF4B	69 kDa	0.63	0.9	11	5	13	14	13	7
Ubiquitin carboxyl-terminal hydrolase isozyme L3 OS=Homo sapiens OX=9606 GN=UCHL3 PE=1 SV=1	UCHL3_HUMAN	UCHL3	26 kDa	0.31	1.4	12	11	22	12	8	12
Helicase SKI2W OS=Homo sapiens OX=9606 GN=SKIV2L PE=1 SV=3	SKIV2_HUMAN	SKIV2L	138 kDa	0.31	1.3	8	15	16	10	11	9
RNA-binding protein Raly OS=Homo sapiens OX=9606 GN=RALY PE=1 SV=1	RALY_HUMAN	RALY	32 kDa	0.34	1.6	11	18	14	13	14
RuvB-like 2 OS=Homo sapiens OX=9606 GN=RUVBL2 PE=1 SV=3	RUVB2_HUMAN	RUVBL2	51 kDa	0.66	1.3	5	10	20	13	9	6
Peptidyl-prolyl cis-trans isomerase H OS=Homo sapiens OX=9606 GN=PPIH PE=1 SV=1	PPIH_HUMAN	PPIH	19 kDa	0.64	0.9	4	6	7	6	10	4
GTP-binding protein SAR1b OS=Homo sapiens OX=9606 GN=SAR1B PE=1 SV=1	SAR1B_HUMAN	SAR1B	22 kDa	0.37	0				11
Microtubule-associated protein 4 OS=Homo sapiens OX=9606 GN=MAP4 PE=1 SV=3	MAP4_HUMAN	MAP4	121 kDa	0.55	1.3	7	11	14	13	9	3
Golgi phosphoprotein 3 OS=Homo sapiens OX=9606 GN=GOLPH3 PE=1 SV=1	GOLP3_HUMAN	GOLPH3	34 kDa	0.59	1.4	4	26	12	11	13	6
Growth/differentiation factor 15 OS=Homo sapiens OX=9606 GN=GDF15 PE=1 SV=3	GDF15_HUMAN	GDF15	34 kDa	0.026	4.2	10	18	14	7	3
Acidic leucine-rich nuclear phosphoprotein 32 family member E OS=Homo sapiens OX=9606 GN=ANP32E PE=1 SV=1	AN32E_HUMAN	ANP32E	31 kDa	0.11	2.8	8	20	20	6	11
Lamina-associated polypeptide 2, isoforms beta/gamma OS=Homo sapiens OX=9606 GN=TMPO PE=1 SV=2	LAP2B_HUMAN	TMPO	51 kDa	0.15	INF	9		16
Eukaryotic translation elongation factor 1 epsilon-1 OS=Homo sapiens OX=9606 GN=EEF1E1 PE=1 SV=1	MCA3_HUMAN	EEF1E1	20 kDa	1	1	9	11	13	11	11	11
Serine/arginine-rich splicing factor 9 OS=Homo sapiens OX=9606 GN=SRSF9 PE=1 SV=1	SRSF9_HUMAN	SRSF9	26 kDa	0.41	1.1	11	11	11	12	7	10
RNA-binding protein 14 OS=Homo sapiens OX=9606 GN=RBM14 PE=1 SV=2	RBM14_HUMAN	RBM14	69 kDa	0.6	0.8	4	13	10	11	15	7
High mobility group protein B2 OS=Homo sapiens OX=9606 GN=HMGB2 PE=1 SV=2	HMGB2_HUMAN	HMGB2	24 kDa	0.12	1.7	8	15	13	8	9	4
CD2-associated protein OS=Homo sapiens OX=9606 GN=CD2AP PE=1 SV=1	CD2AP_HUMAN	CD2AP	71 kDa	0.6	1.3	9	9	15	14	11
DNA mismatch repair protein Msh6 OS=Homo sapiens OX=9606 GN=MSH6 PE=1 SV=2	MSH6_HUMAN	MSH6	153 kDa	0.46	1.7	7	6	19	11	8
Tetratricopeptide repeat protein 37 OS=Homo sapiens OX=9606 GN=TTC37 PE=1 SV=1	TTC37_HUMAN	TTC37	175 kDa	0.26	2	8	14	20	14	7
Lipopolysaccharide-responsive and beige-like anchor protein OS=Homo sapiens OX=9606 GN=LRBA PE=1 SV=4	LRBA_HUMAN	LRBA	319 kDa	0.76	1.4	8	14	5		20
Calpain-1 catalytic subunit OS=Homo sapiens OX=9606 GN=CAPN1 PE=1 SV=1	CAN1_HUMAN	CAPN1	82 kDa	0.37	0.7	9	7	9	19	10	7
CCR4-NOT transcription complex subunit 1 OS=Homo sapiens OX=9606 GN=CNOT1 PE=1 SV=2	CNOT1_HUMAN	CNOT1	267 kDa	0.23	1.5	8	14	12	10	9	3
Enoyl-CoA hydratase, mitochondrial OS=Homo sapiens OX=9606 GN=ECHS1 PE=1 SV=4	ECHM_HUMAN	ECHS1	31 kDa	0.19	1.4	9	15	15	12	8	7
Constitutive coactivator of PPAR-gamma-like protein 1 OS=Homo sapiens OX=9606 GN=FAM120A PE=1 SV=2	F120A_HUMAN	FAM120A	122 kDa	0.14	0.6	4	8	7	16	8	10
Glucosamine-6-phosphate isomerase 1 OS=Homo sapiens OX=9606 GN=GNPDA1 PE=1 SV=1	GNPI1_HUMAN	GNPDA1	33 kDa	0.1	2.4	7	16	20	5	8	5
Phosphatidylinositol-binding clathrin assembly protein OS=Homo sapiens OX=9606 GN=PICALM PE=1 SV=2	PICAL_HUMAN	PICALM	71 kDa	0.25	0.6	6	10	9	20	12	8
Ran-specific GTPase-activating protein OS=Homo sapiens OX=9606 GN=RANBP1 PE=1 SV=1	RANG_HUMAN	RANBP1	23 kDa	0.3	0.8	7	10	8	10	8	14
Reticulon-4 OS=Homo sapiens OX=9606 GN=RTN4 PE=1 SV=2	RTN4_HUMAN	RTN4	130 kDa	0.22	1.6	6	15	15	8	7	8
Paraspeckle component 1 OS=Homo sapiens OX=9606 GN=PSPC1 PE=1 SV=1	PSPC1_HUMAN	PSPC1	59 kDa	0.5	0.8	4	8	8	8	13	5
Signal recognition particle subunit SRP68 OS=Homo sapiens OX=9606 GN=SRP68 PE=1 SV=2	SRP68_HUMAN	SRP68	71 kDa	0.68	0.7		13	13	15	21
Proline-, glutamic acid- and leucine-rich protein 1 OS=Homo sapiens OX=9606 GN=PELP1 PE=1 SV=2	PELP1_HUMAN	PELP1	120 kDa	0.094	1.4	12	11	16	10	10	7
Unconventional myosin-Ib OS=Homo sapiens OX=9606 GN=MYO1B PE=1 SV=3	MYO1B_HUMAN	MYO1B	132 kDa	0.85	0.9	6	9	9	18	7	2
RNA-binding protein 39 OS=Homo sapiens OX=9606 GN=RBM39 PE=1 SV=2	RBM39_HUMAN	RBM39	59 kDa	1	1		13	12	9	10	6
Lysine-specific histone demethylase 1A OS=Homo sapiens OX=9606 GN=KDM1A PE=1 SV=2	KDM1A_HUMAN	KDM1A	93 kDa	1	1		16	4	8	10	2
Adipocyte plasma membrane-associated protein OS=Homo sapiens OX=9606 GN=APMAP PE=1 SV=2	APMAP_HUMAN	APMAP	46 kDa	0.083	2.8	7	16	19	6	7	2
Serine/threonine-protein kinase PAK 2 OS=Homo sapiens OX=9606 GN=PAK2 PE=1 SV=3	PAK2_HUMAN	PAK2	58 kDa	0.53	1.5	5	12	21	13	12
Guanine nucleotide-binding protein G(I)/G(S)/G(T) subunit beta-2 OS=Homo sapiens OX=9606 GN=GNB2 PE=1 SV=3	GBB2_HUMAN	GNB2	37 kDa	0.18	2.8	5	21	16	10	5
40S ribosomal protein S23 OS=Homo sapiens OX=9606 GN=RPS23 PE=1 SV=3	RS23_HUMAN	RPS23	16 kDa	0.37	0.3		12		12	24
Pre-mRNA-processing factor 40 homolog A OS=Homo sapiens OX=9606 GN=PRPF40A PE=1 SV=2	PR40A_HUMAN	PRPF40A	109 kDa	0.23	2	12	14	13	15	5
Integrin alpha-V OS=Homo sapiens OX=9606 GN=ITGAV PE=1 SV=2	ITAV_HUMAN	ITGAV	116 kDa	0.39	1.3	12	14	7	11	8	7
NADH dehydrogenase [ubiquinone] iron-sulfur protein 3, mitochondrial OS=Homo sapiens OX=9606 GN=NDUFS3 PE=1 SV=1	NDUS3_HUMAN	NDUFS3	30 kDa	0.67	1.1	13	8	16	14	8	11
Cystathionine beta-synthase-like protein OS=Homo sapiens OX=9606 GN=CBSL PE=1 SV=1	CBSL_HUMAN (+1)	CBSL	61 kDa	0.43	1.6	5	10	20	10	9	3
Transformer-2 protein homolog beta OS=Homo sapiens OX=9606 GN=TRA2B PE=1 SV=1	TRA2B_HUMAN	TRA2B	34 kDa	1	1	5	12	11	14	7	7
Host cell factor 1 OS=Homo sapiens OX=9606 GN=HCFC1 PE=1 SV=2	HCFC1_HUMAN	HCFC1	209 kDa	0.79	1.2	4	11	11	14	8
Histone deacetylase 1 OS=Homo sapiens OX=9606 GN=HDAC1 PE=1 SV=1	HDAC1_HUMAN	HDAC1	55 kDa	0.37	INF			14
40S ribosomal protein S15a OS=Homo sapiens OX=9606 GN=RPS15A PE=1 SV=2	RS15A_HUMAN	RPS15A	15 kDa	0.26	0.2		10		28	17
Aldo-keto reductase family 1 member B10 OS=Homo sapiens OX=9606 GN=AKR1B10 PE=1 SV=2	AK1BA_HUMAN	AKR1B10	36 kDa	0.41	0.7	3	11	10	14	14	6
Apoptosis inhibitor 5 OS=Homo sapiens OX=9606 GN=API5 PE=1 SV=3	API5_HUMAN	API5	59 kDa	0.65	1.2	6	14	16	15	9	6
Ras suppressor protein 1 OS=Homo sapiens OX=9606 GN=RSU1 PE=1 SV=3	RSU1_HUMAN	RSU1	32 kDa	0.88	1	6	10	8	6	6	11
Alpha-centractin OS=Homo sapiens OX=9606 GN=ACTR1A PE=1 SV=1	ACTZ_HUMAN	ACTR1A	43 kDa	0.19	1.7	8	11	9	4	10	2
Lamina-associated polypeptide 2, isoform alpha OS=Homo sapiens OX=9606 GN=TMPO PE=1 SV=2	LAP2A_HUMAN	TMPO	75 kDa	0.26	1.4	8	15	15	10	11	6
Malignant T-cell-amplified sequence 1 OS=Homo sapiens OX=9606 GN=MCTS1 PE=1 SV=1	MCTS1_HUMAN	MCTS1	21 kDa	0.21	1.4	11	12	13	7	6	13
DNA (cytosine-5)-methyltransferase 1 OS=Homo sapiens OX=9606 GN=DNMT1 PE=1 SV=2	DNMT1_HUMAN	DNMT1	183 kDa	0.29	2.3	19	7	4	6	3	4
Translocon-associated protein subunit delta OS=Homo sapiens OX=9606 GN=SSR4 PE=1 SV=1	SSRD_HUMAN	SSR4	19 kDa	0.35	0.3		16		21	25
60S ribosomal protein L23 OS=Homo sapiens OX=9606 GN=RPL23 PE=1 SV=1	RL23_HUMAN	RPL23	15 kDa	0.27	0.3		15		28	28
Ubiquitin-conjugating enzyme E2 N OS=Homo sapiens OX=9606 GN=UBE2N PE=1 SV=1	UBE2N_HUMAN	UBE2N	17 kDa	0.3	0.3		14		23	23
6-phosphogluconolactonase OS=Homo sapiens OX=9606 GN=PGLS PE=1 SV=2	6PGL_HUMAN	PGLS	28 kDa	0.13	0.8	10	7	11	12	12	11
Bifunctional UDP-N-acetylglucosamine 2-epimerase/N-acetylmannosamine kinase OS=Homo sapiens OX=9606 GN=GNE PE=1 SV=1	GLCNE_HUMAN	GNE	79 kDa	1	1	14	7	11	9	10	13
Poly(A) polymerase alpha OS=Homo sapiens OX=9606 GN=PAPOLA PE=1 SV=4	PAPOA_HUMAN	PAPOLA	83 kDa	0.086	2	8	11	15	3	6	8
RNA-binding protein 8A OS=Homo sapiens OX=9606 GN=RBM8A PE=1 SV=1	RBM8A_HUMAN	RBM8A	20 kDa	0.62	1.2	5	17	13	9	12	8
Src substrate cortactin OS=Homo sapiens OX=9606 GN=CTTN PE=1 SV=2	SRC8_HUMAN	CTTN	62 kDa	0.66	0.8	7	8	12	7	19	7
Estradiol 17-beta-dehydrogenase 1 OS=Homo sapiens OX=9606 GN=HSD17B1 PE=1 SV=3	DHB1_HUMAN	HSD17B1	35 kDa	0.95	1	8	18	7	15	12	5
40S ribosomal protein S25 OS=Homo sapiens OX=9606 GN=RPS25 PE=1 SV=1	RS25_HUMAN	RPS25	14 kDa	0.21	0.4	3	14	3	21	17	7
U2 small nuclear ribonucleoprotein B'' OS=Homo sapiens OX=9606 GN=SNRPB2 PE=1 SV=1	RU2B_HUMAN	SNRPB2	25 kDa	0.15	0.8	8	10	8	11	11	9
Calpastatin OS=Homo sapiens OX=9606 GN=CAST PE=1 SV=4	ICAL_HUMAN	CAST	77 kDa	0.96	1.1	14	4	3	4	16
Microsomal glutathione S-transferase 3 OS=Homo sapiens OX=9606 GN=MGST3 PE=1 SV=1	MGST3_HUMAN	MGST3	17 kDa	1	1	6	20	10	20	9	7
Protein RRP5 homolog OS=Homo sapiens OX=9606 GN=PDCD11 PE=1 SV=3	RRP5_HUMAN	PDCD11	209 kDa	0.32	1.8	16	12	8	14	6
Nicotinamide phosphoribosyltransferase OS=Homo sapiens OX=9606 GN=NAMPT PE=1 SV=1	NAMPT_HUMAN	NAMPT	56 kDa	0.14	4	4	14	22	6	4
Thioredoxin OS=Homo sapiens OX=9606 GN=TXN PE=1 SV=3	THIO_HUMAN	TXN	12 kDa	0.18	0.1		8		26	29
60S acidic ribosomal protein P2 OS=Homo sapiens OX=9606 GN=RPLP2 PE=1 SV=1	RLA2_HUMAN	RPLP2	12 kDa	0.22	0.2		9		20	33
ADP-ribosylation factor-like protein 1 OS=Homo sapiens OX=9606 GN=ARL1 PE=1 SV=1	ARL1_HUMAN	ARL1	20 kDa	0.55	0.8	8	11	11	12	7	17
Hypoxanthine-guanine phosphoribosyltransferase OS=Homo sapiens OX=9606 GN=HPRT1 PE=1 SV=2	HPRT_HUMAN	HPRT1	25 kDa	0.26	1.4	10	16	14	8	7	14
V-type proton ATPase subunit E 1 OS=Homo sapiens OX=9606 GN=ATP6V1E1 PE=1 SV=1	VATE1_HUMAN	ATP6V1E1	26 kDa	0.26	1.5	12	13	11	5	5	14
Hepatoma-derived growth factor OS=Homo sapiens OX=9606 GN=HDGF PE=1 SV=1	HDGF_HUMAN	HDGF	27 kDa	0.81	0.9	3	9	6	11	10
Protein SON OS=Homo sapiens OX=9606 GN=SON PE=1 SV=4	SON_HUMAN	SON	264 kDa	0.053	4.8	6	15	17	5		3
Farnesyl pyrophosphate synthase OS=Homo sapiens OX=9606 GN=FDPS PE=1 SV=4	FPPS_HUMAN	FDPS	48 kDa	0.28	2.7	2	23	16	11	4
Ras-related protein Rab-18 OS=Homo sapiens OX=9606 GN=RAB18 PE=1 SV=1	RAB18_HUMAN	RAB18	23 kDa	0.75	1.1	7	8	17	12	5	11
U2 snRNP-associated SURP motif-containing protein OS=Homo sapiens OX=9606 GN=U2SURP PE=1 SV=2	SR140_HUMAN	U2SURP	118 kDa	0.14	0.5	4	10	4	14	14	7
Ubiquitin-conjugating enzyme E2 L3 OS=Homo sapiens OX=9606 GN=UBE2L3 PE=1 SV=1	UB2L3_HUMAN	UBE2L3	18 kDa	0.42	0.9	6	10	9	8	11	10
Eukaryotic translation initiation factor 3 subunit G OS=Homo sapiens OX=9606 GN=EIF3G PE=1 SV=2	EIF3G_HUMAN	EIF3G	36 kDa	0.39	1.3	9	11	12	4	13	7
Protein PRRC2C OS=Homo sapiens OX=9606 GN=PRRC2C PE=1 SV=4	PRC2C_HUMAN	PRRC2C	317 kDa	0.55	1.8	2	13	7	12
Histone H1.0 OS=Homo sapiens OX=9606 GN=H1F0 PE=1 SV=3	H10_HUMAN	H1F0	21 kDa	0.018	0.6	9	7	9	13	12	16
Mitochondrial import receptor subunit TOM40 homolog OS=Homo sapiens OX=9606 GN=TOMM40 PE=1 SV=1	TOM40_HUMAN	TOMM40	38 kDa	0.25	1.5	6	14	11	4	9	7
Delta(3,5)-Delta(2,4)-dienoyl-CoA isomerase, mitochondrial OS=Homo sapiens OX=9606 GN=ECH1 PE=1 SV=2	ECH1_HUMAN	ECH1	36 kDa	0.95	1	6	16	8	14	14	3
Splicing factor 1 OS=Homo sapiens OX=9606 GN=SF1 PE=1 SV=4	SF01_HUMAN	SF1	68 kDa	0.62	0.8	3	11	12	12	8	11
Nuclear pore complex protein Nup98-Nup96 OS=Homo sapiens OX=9606 GN=NUP98 PE=1 SV=4	NUP98_HUMAN	NUP98	198 kDa	0.61	1.7		4	3	4
Nucleosome assembly protein 1-like 1 OS=Homo sapiens OX=9606 GN=NAP1L1 PE=1 SV=1	NP1L1_HUMAN	NAP1L1	45 kDa	0.74	1.2	6	11	13	13	12
Erlin-1 OS=Homo sapiens OX=9606 GN=ERLIN1 PE=1 SV=1	ERLN1_HUMAN	ERLIN1	39 kDa	0.11	2.2	10	13	12	6	10
Very-long-chain 3-oxoacyl-CoA reductase OS=Homo sapiens OX=9606 GN=HSD17B12 PE=1 SV=2	DHB12_HUMAN	HSD17B12	34 kDa	0.75	1.1	8	11	13	10	5	14
Proteasome subunit beta type-7 OS=Homo sapiens OX=9606 GN=PSMB7 PE=1 SV=1	PSB7_HUMAN	PSMB7	30 kDa	0.74	0.9	4	13	9	14	11	5
Adenylosuccinate synthetase isozyme 2 OS=Homo sapiens OX=9606 GN=ADSS PE=1 SV=3	PURA2_HUMAN	ADSS	50 kDa	0.36	1.5	8	18	9	7	11	6
Ribonucleoside-diphosphate reductase large subunit OS=Homo sapiens OX=9606 GN=RRM1 PE=1 SV=1	RIR1_HUMAN	RRM1	90 kDa	0.9	1	6	11	12	13	9	8
Probable ATP-dependent RNA helicase DDX6 OS=Homo sapiens OX=9606 GN=DDX6 PE=1 SV=2	DDX6_HUMAN	DDX6	54 kDa	0.87	0.9	3	12	10	13	10	4
Unconventional myosin-XVIIIa OS=Homo sapiens OX=9606 GN=MYO18A PE=1 SV=3	MY18A_HUMAN	MYO18A	233 kDa	0.59	1.4	2	7	4	6	3
Ornithine aminotransferase, mitochondrial OS=Homo sapiens OX=9606 GN=OAT PE=1 SV=1	OAT_HUMAN	OAT	49 kDa	0.11	2.5	8	15	15	5	10
Transmembrane emp24 domain-containing protein 4 OS=Homo sapiens OX=9606 GN=TMED4 PE=1 SV=1	TMED4_HUMAN	TMED4	26 kDa	0.37	0				4
Glutaminase kidney isoform, mitochondrial OS=Homo sapiens OX=9606 GN=GLS PE=1 SV=1	GLSK_HUMAN	GLS	73 kDa	0.39	0.7	2	7	10	9	13	6
Adenylate kinase 2, mitochondrial OS=Homo sapiens OX=9606 GN=AK2 PE=1 SV=2	KAD2_HUMAN	AK2	26 kDa	0.15	0.7	5	10	10	10	13	12
Tumor protein D52 OS=Homo sapiens OX=9606 GN=TPD52 PE=1 SV=2	TPD52_HUMAN	TPD52	24 kDa	0.49	1.1	11	11	11	9	10	12
Programmed cell death protein 6 OS=Homo sapiens OX=9606 GN=PDCD6 PE=1 SV=1	PDCD6_HUMAN	PDCD6	22 kDa	0.17	1.5	8	11	10	9	3	7
Calponin-3 OS=Homo sapiens OX=9606 GN=CNN3 PE=1 SV=1	CNN3_HUMAN	CNN3	36 kDa	0.5	0.7	7	5	11	22	6	7
Cytoskeleton-associated protein 5 OS=Homo sapiens OX=9606 GN=CKAP5 PE=1 SV=3	CKAP5_HUMAN	CKAP5	226 kDa	0.32	1.5	12	9	8	9	9	2
Structural maintenance of chromosomes flexible hinge domain-containing protein 1 OS=Homo sapiens OX=9606 GN=SMCHD1 PE=1 SV=2	SMHD1_HUMAN	SMCHD1	226 kDa	0.049	2.7	9	12	14	7	6
Transcription activator BRG1 OS=Homo sapiens OX=9606 GN=SMARCA4 PE=1 SV=2	SMCA4_HUMAN	SMARCA4	185 kDa	0.62	0.6	11			11	8
Endoplasmic reticulum resident protein 44 OS=Homo sapiens OX=9606 GN=ERP44 PE=1 SV=1	ERP44_HUMAN	ERP44	47 kDa	0.47	1.3	7	10	12	8	11	4
Wolframin OS=Homo sapiens OX=9606 GN=WFS1 PE=1 SV=2	WFS1_HUMAN	WFS1	100 kDa	0.19	0.6	4	9	5	14	8	8
Ubiquitin-like modifier-activating enzyme 6 OS=Homo sapiens OX=9606 GN=UBA6 PE=1 SV=1	UBA6_HUMAN	UBA6	118 kDa	0.12	2.3	6	11	11	7		5
Fermitin family homolog 2 OS=Homo sapiens OX=9606 GN=FERMT2 PE=1 SV=1	FERM2_HUMAN	FERMT2	78 kDa	0.068	3.1	8	11	15	8		3
Membrane-associated progesterone receptor component 1 OS=Homo sapiens OX=9606 GN=PGRMC1 PE=1 SV=3	PGRC1_HUMAN	PGRMC1	22 kDa	0.19	2.1	6	14	12	6	9
Ras-related protein Rab-4A OS=Homo sapiens OX=9606 GN=RAB4A PE=1 SV=3	RAB4A_HUMAN	RAB4A	24 kDa	0.13	INF	10		15
TATA-binding protein-associated factor 2N OS=Homo sapiens OX=9606 GN=TAF15 PE=1 SV=1	RBP56_HUMAN	TAF15	62 kDa	0.37	0					11
Pyridoxal-dependent decarboxylase domain-containing protein 1 OS=Homo sapiens OX=9606 GN=PDXDC1 PE=1 SV=2	PDXD1_HUMAN	PDXDC1	87 kDa	0.52	1.3	5	9	14	9	8	5
Ataxin-10 OS=Homo sapiens OX=9606 GN=ATXN10 PE=1 SV=1	ATX10_HUMAN	ATXN10	53 kDa	0.7	1.2	7	11	11	13	9	3
Eukaryotic translation initiation factor 3 subunit K OS=Homo sapiens OX=9606 GN=EIF3K PE=1 SV=1	EIF3K_HUMAN	EIF3K	25 kDa	0.72	1.1	9	7	10	7	6	11
Ribosome biogenesis protein BRX1 homolog OS=Homo sapiens OX=9606 GN=BRIX1 PE=1 SV=2	BRX1_HUMAN	BRIX1	41 kDa	0.83	1.1	3	14	12	5	14	7
Pyruvate dehydrogenase E1 component subunit alpha, somatic form, mitochondrial OS=Homo sapiens OX=9606 GN=PDHA1 PE=1 SV=3	ODPA_HUMAN	PDHA1	43 kDa	0.25	2.2	5	18	12	2	11	3
Procollagen galactosyltransferase 1 OS=Homo sapiens OX=9606 GN=COLGALT1 PE=1 SV=1	GT251_HUMAN	COLGALT1	72 kDa	0.5	1.5	2	14	13	6	9	5
Ubiquitin thioesterase OTUB1 OS=Homo sapiens OX=9606 GN=OTUB1 PE=1 SV=2	OTUB1_HUMAN	OTUB1	31 kDa	0.65	1.3	6	13	13	12	13
Monofunctional C1-tetrahydrofolate synthase, mitochondrial OS=Homo sapiens OX=9606 GN=MTHFD1L PE=1 SV=1	C1TM_HUMAN	MTHFD1L	106 kDa	0.62	0.8		9	7	6	10	5
Coactosin-like protein OS=Homo sapiens OX=9606 GN=COTL1 PE=1 SV=3	COTL1_HUMAN	COTL1	16 kDa	0.54	0.5		12		9	15
Macrophage migration inhibitory factor OS=Homo sapiens OX=9606 GN=MIF PE=1 SV=4	MIF_HUMAN	MIF	12 kDa	0.2	0.2		9		30	22
Small nuclear ribonucleoprotein Sm D2 OS=Homo sapiens OX=9606 GN=SNRPD2 PE=1 SV=1	SMD2_HUMAN	SNRPD2	14 kDa	0.23	0.2		9		18	27
Peroxisomal acyl-coenzyme A oxidase 1 OS=Homo sapiens OX=9606 GN=ACOX1 PE=1 SV=3	ACOX1_HUMAN	ACOX1	74 kDa	0.11	2.5	5	10	15	3	4	5
Peptidyl-prolyl cis-trans isomerase FKBP3 OS=Homo sapiens OX=9606 GN=FKBP3 PE=1 SV=1	FKBP3_HUMAN	FKBP3	25 kDa	0.64	0.9	7	9	9	13	8	7
CAAX prenyl protease 1 homolog OS=Homo sapiens OX=9606 GN=ZMPSTE24 PE=1 SV=2	FACE1_HUMAN	ZMPSTE24	55 kDa	0.83	1.1	5	13	12	12	7	9
Protein transport protein Sec24A OS=Homo sapiens OX=9606 GN=SEC24A PE=1 SV=2	SC24A_HUMAN	SEC24A	120 kDa	0.18	1.6	10	9	13	11	4	5
Protein transport protein Sec61 subunit alpha isoform 1 OS=Homo sapiens OX=9606 GN=SEC61A1 PE=1 SV=2	S61A1_HUMAN	SEC61A1	52 kDa	0.75	1.1	5	10	12	11	9	4
Rho-related GTP-binding protein RhoC OS=Homo sapiens OX=9606 GN=RHOC PE=1 SV=1	RHOC_HUMAN	RHOC	22 kDa	0.37	INF		10
Polypeptide N-acetylgalactosaminyltransferase 2 OS=Homo sapiens OX=9606 GN=GALNT2 PE=1 SV=1	GALT2_HUMAN	GALNT2	65 kDa	0.15	3.5	3	17	15	5	5
Very-long-chain (3R)-3-hydroxyacyl-CoA dehydratase 3 OS=Homo sapiens OX=9606 GN=HACD3 PE=1 SV=2	HACD3_HUMAN	HACD3	43 kDa	0.53	1.7	3	20	11	4	16
Calcium-binding protein 39 OS=Homo sapiens OX=9606 GN=CAB39 PE=1 SV=1	CAB39_HUMAN	CAB39	40 kDa	0.16	3.5	6	21	11	9	2
60S ribosomal protein L30 OS=Homo sapiens OX=9606 GN=RPL30 PE=1 SV=2	RL30_HUMAN	RPL30	13 kDa	0.2	0.2		8		21	22
Electron transfer flavoprotein subunit beta OS=Homo sapiens OX=9606 GN=ETFB PE=1 SV=3	ETFB_HUMAN	ETFB	28 kDa	0.057	1.8	9	14	9	7	6	5
Signal recognition particle receptor subunit beta OS=Homo sapiens OX=9606 GN=SRPRB PE=1 SV=3	SRPRB_HUMAN	SRPRB	30 kDa	0.57	0.8	10	9	5	8	7	14
Guanine nucleotide-binding protein-like 3 OS=Homo sapiens OX=9606 GN=GNL3 PE=1 SV=2	GNL3_HUMAN	GNL3	62 kDa	0.93	1	3	10	14	10	11	5
Sialic acid synthase OS=Homo sapiens OX=9606 GN=NANS PE=1 SV=2	SIAS_HUMAN	NANS	40 kDa	0.6	1.2	4	14	13	11	6	8
Histone deacetylase complex subunit SAP18 OS=Homo sapiens OX=9606 GN=SAP18 PE=1 SV=1	SAP18_HUMAN	SAP18	18 kDa	0.33	1.6	4	9	11	2	8	5
Protein SEC13 homolog OS=Homo sapiens OX=9606 GN=SEC13 PE=1 SV=3	SEC13_HUMAN	SEC13	36 kDa	0.051	2.3	10	18	13	7	8	3
F-actin-capping protein subunit alpha-2 OS=Homo sapiens OX=9606 GN=CAPZA2 PE=1 SV=3	CAZA2_HUMAN	CAPZA2	33 kDa	0.42	2.4		13	11	10
Proteasome subunit beta type-6 OS=Homo sapiens OX=9606 GN=PSMB6 PE=1 SV=4	PSB6_HUMAN	PSMB6	25 kDa	0.025	0.6	7	5	9	13	11	11
Transmembrane emp24 domain-containing protein 7 OS=Homo sapiens OX=9606 GN=TMED7 PE=1 SV=2	TMED7_HUMAN	TMED7	25 kDa	0.13	1.8	8	8	15	7	4	6
SUMO-activating enzyme subunit 2 OS=Homo sapiens OX=9606 GN=UBA2 PE=1 SV=2	SAE2_HUMAN	UBA2	71 kDa	0.88	1.1	4	9	10	13	8
Stathmin OS=Homo sapiens OX=9606 GN=STMN1 PE=1 SV=3	STMN1_HUMAN	STMN1	17 kDa	0.34	0.3		13		16	24
Acyl-protein thioesterase 1 OS=Homo sapiens OX=9606 GN=LYPLA1 PE=1 SV=1	LYPA1_HUMAN	LYPLA1	25 kDa	0.48	1.2	5	12	13	8	7	9
RRP12-like protein OS=Homo sapiens OX=9606 GN=RRP12 PE=1 SV=2	RRP12_HUMAN	RRP12	144 kDa	0.66	1.4	4	4	15	9	6	2
Ribosome maturation protein SBDS OS=Homo sapiens OX=9606 GN=SBDS PE=1 SV=4	SBDS_HUMAN	SBDS	29 kDa	0.93	1		8	12	6	7	8
Vacuolar protein sorting-associated protein 13D OS=Homo sapiens OX=9606 GN=VPS13D PE=1 SV=2	VP13D_HUMAN	VPS13D	492 kDa	0.37	0					2
Elongation of very long chain fatty acids protein 1 OS=Homo sapiens OX=9606 GN=ELOVL1 PE=1 SV=1	ELOV1_HUMAN	ELOVL1	33 kDa	0.57	1.9		18	9		14
Small nuclear ribonucleoprotein Sm D1 OS=Homo sapiens OX=9606 GN=SNRPD1 PE=1 SV=1	SMD1_HUMAN	SNRPD1	13 kDa	0.39	0.4		13		13	23
DNA replication licensing factor MCM2 OS=Homo sapiens OX=9606 GN=MCM2 PE=1 SV=4	MCM2_HUMAN	MCM2	102 kDa	0.16	1.8	16	6	11	6	7	5
Protein PRRC1 OS=Homo sapiens OX=9606 GN=PRRC1 PE=1 SV=1	PRRC1_HUMAN	PRRC1	47 kDa	0.31	1.4	7	14	9	8	9	4
Neurolysin, mitochondrial OS=Homo sapiens OX=9606 GN=NLN PE=1 SV=1	NEUL_HUMAN	NLN	81 kDa	0.12	1.9	5	11	13	5	5	5
BRCA2 and CDKN1A-interacting protein OS=Homo sapiens OX=9606 GN=BCCIP PE=1 SV=1	BCCIP_HUMAN	BCCIP	36 kDa	0.63	1.2	5	11	9	3	12	5
Protein transport protein Sec24C OS=Homo sapiens OX=9606 GN=SEC24C PE=1 SV=3	SC24C_HUMAN	SEC24C	118 kDa	0.3	1.7	9	13	7	9	8
NADH-ubiquinone oxidoreductase 75 kDa subunit, mitochondrial OS=Homo sapiens OX=9606 GN=NDUFS1 PE=1 SV=3	NDUS1_HUMAN	NDUFS1	79 kDa	0.68	1.3	6	7	18	3	15	6
Condensin complex subunit 3 OS=Homo sapiens OX=9606 GN=NCAPG PE=1 SV=1	CND3_HUMAN	NCAPG	114 kDa	0.63	0.8	7	8	8	15	9	4
Ribosomal RNA small subunit methyltransferase NEP1 OS=Homo sapiens OX=9606 GN=EMG1 PE=1 SV=4	NEP1_HUMAN	EMG1	27 kDa	0.55	0.8	10	5	7	11	6	9
Proteasome assembly chaperone 2 OS=Homo sapiens OX=9606 GN=PSMG2 PE=1 SV=1	PSMG2_HUMAN	PSMG2	29 kDa	0.44	0.8	4	7	7	5	8	9
Laminin subunit alpha-5 OS=Homo sapiens OX=9606 GN=LAMA5 PE=1 SV=8	LAMA5_HUMAN	LAMA5	400 kDa	0.41	0.5	8	4	3	15	14
Calponin-2 OS=Homo sapiens OX=9606 GN=CNN2 PE=1 SV=4	CNN2_HUMAN	CNN2	34 kDa	0.46	1.5	10	11	8	12	8
Signal recognition particle 54 kDa protein OS=Homo sapiens OX=9606 GN=SRP54 PE=1 SV=1	SRP54_HUMAN	SRP54	56 kDa	0.056	6.5	6	18	15	6
Phosphoacetylglucosamine mutase OS=Homo sapiens OX=9606 GN=PGM3 PE=1 SV=1	AGM1_HUMAN	PGM3	60 kDa	0.3	2.1	3	12	17	8	7
Cytochrome c OS=Homo sapiens OX=9606 GN=CYCS PE=1 SV=2	CYC_HUMAN	CYCS	12 kDa	0.34	0.3		12		16	19
Sister chromatid cohesion protein PDS5 homolog A OS=Homo sapiens OX=9606 GN=PDS5A PE=1 SV=1	PDS5A_HUMAN	PDS5A	151 kDa	0.61	1.1	7	7	10	8	9	4
Signal peptidase complex subunit 2 OS=Homo sapiens OX=9606 GN=SPCS2 PE=1 SV=3	SPCS2_HUMAN	SPCS2	25 kDa	0.47	1.4	5	9	13	4	6	10
Histidine--tRNA ligase, cytoplasmic OS=Homo sapiens OX=9606 GN=HARS PE=1 SV=2	SYHC_HUMAN	HARS	57 kDa	0.55	1.4	3	7	12	7	7	2
ADP-ribosylation factor 6 OS=Homo sapiens OX=9606 GN=ARF6 PE=1 SV=2	ARF6_HUMAN	ARF6	20 kDa	0.51	0.8	4	4	8	6	6	7
Mesencephalic astrocyte-derived neurotrophic factor OS=Homo sapiens OX=9606 GN=MANF PE=1 SV=3	MANF_HUMAN	MANF	21 kDa	0.35	1.4	6	11	10	3	10	6
Membrane-associated progesterone receptor component 2 OS=Homo sapiens OX=9606 GN=PGRMC2 PE=1 SV=1	PGRC2_HUMAN	PGRMC2	24 kDa	0.09	1.7	6	10	12	6	5	5
Ubiquilin-1 OS=Homo sapiens OX=9606 GN=UBQLN1 PE=1 SV=2	UBQL1_HUMAN	UBQLN1	63 kDa	0.32	2.1	5	8	19	2	10	3
Caprin-1 OS=Homo sapiens OX=9606 GN=CAPRIN1 PE=1 SV=2	CAPR1_HUMAN	CAPRIN1	78 kDa	0.64	0.9	9	8	6	6	12	8
Golgin subfamily A member 2 OS=Homo sapiens OX=9606 GN=GOLGA2 PE=1 SV=3	GOGA2_HUMAN	GOLGA2	113 kDa	0.28	0.8	6	8	7	11	8	7
WD repeat-containing protein 43 OS=Homo sapiens OX=9606 GN=WDR43 PE=1 SV=3	WDR43_HUMAN	WDR43	75 kDa	0.55	1.2	10	6	13	8	9	8
Eukaryotic translation initiation factor 3 subunit D OS=Homo sapiens OX=9606 GN=EIF3D PE=1 SV=1	EIF3D_HUMAN	EIF3D	64 kDa	0.55	1.5	2	11	17	7	11	2
Apoptosis-inducing factor 1, mitochondrial OS=Homo sapiens OX=9606 GN=AIFM1 PE=1 SV=1	AIFM1_HUMAN	AIFM1	67 kDa	0.84	0.9	2	6	15	11	16
Ras-related protein Ral-A OS=Homo sapiens OX=9606 GN=RALA PE=1 SV=1	RALA_HUMAN	RALA	24 kDa	0.27	2.1	3	14	13	7	7
Serine/arginine-rich splicing factor 5 OS=Homo sapiens OX=9606 GN=SRSF5 PE=1 SV=1	SRSF5_HUMAN	SRSF5	31 kDa	0.94	0.9		8	8	5	12
Inter-alpha-trypsin inhibitor heavy chain H2 OS=Homo sapiens OX=9606 GN=ITIH2 PE=1 SV=2	ITIH2_HUMAN	ITIH2	106 kDa	0.56	2.1	19	4			3	8
Sec1 family domain-containing protein 1 OS=Homo sapiens OX=9606 GN=SCFD1 PE=1 SV=4	SCFD1_HUMAN	SCFD1	72 kDa	0.28	2.2	3	16	17	6	10
Malectin OS=Homo sapiens OX=9606 GN=MLEC PE=1 SV=1	MLEC_HUMAN	MLEC	32 kDa	0.51	1.2	6	12	9	7	7	9
RNA cytidine acetyltransferase OS=Homo sapiens OX=9606 GN=NAT10 PE=1 SV=2	NAT10_HUMAN	NAT10	116 kDa	0.44	1.4	9	4	10	3	8	6
GrpE protein homolog 1, mitochondrial OS=Homo sapiens OX=9606 GN=GRPEL1 PE=1 SV=2	GRPE1_HUMAN	GRPEL1	24 kDa	0.26	1.4	5	10	10	7	6	5
Protein canopy homolog 2 OS=Homo sapiens OX=9606 GN=CNPY2 PE=1 SV=1	CNPY2_HUMAN	CNPY2	21 kDa	0.77	1.1	4	10	9	6	9	6
Probable ATP-dependent RNA helicase DDX47 OS=Homo sapiens OX=9606 GN=DDX47 PE=1 SV=1	DDX47_HUMAN	DDX47	51 kDa	0.64	0.9	7	11	7	12	9	7
26S proteasome non-ATPase regulatory subunit 8 OS=Homo sapiens OX=9606 GN=PSMD8 PE=1 SV=2	PSMD8_HUMAN	PSMD8	40 kDa	0.1	0.4		7	5	7	11	9
Vacuolar protein sorting-associated protein 29 OS=Homo sapiens OX=9606 GN=VPS29 PE=1 SV=1	VPS29_HUMAN	VPS29	21 kDa	0.42	1.4	3	9	8	4	7	3
60S ribosomal protein L35a OS=Homo sapiens OX=9606 GN=RPL35A PE=1 SV=2	RL35A_HUMAN	RPL35A	13 kDa	0.2	0.2		7		19	18
DNA replication licensing factor MCM4 OS=Homo sapiens OX=9606 GN=MCM4 PE=1 SV=5	MCM4_HUMAN	MCM4	97 kDa	0.089	0.6	5	4	7	7	8	11
ATP-dependent RNA helicase DDX42 OS=Homo sapiens OX=9606 GN=DDX42 PE=1 SV=1	DDX42_HUMAN	DDX42	103 kDa	0.93	1	14	4	4	8	9	4
UDP-glucose 6-dehydrogenase OS=Homo sapiens OX=9606 GN=UGDH PE=1 SV=1	UGDH_HUMAN	UGDH	55 kDa	0.84	0.9	3	6	12	10	8	5
DNA replication licensing factor MCM6 OS=Homo sapiens OX=9606 GN=MCM6 PE=1 SV=1	MCM6_HUMAN	MCM6	93 kDa	0.51	0.8	5	5	9	13	7	5
Protein enabled homolog OS=Homo sapiens OX=9606 GN=ENAH PE=1 SV=2	ENAH_HUMAN	ENAH	67 kDa	0.93	1	5	7	7	13	7
Protein arginine N-methyltransferase 5 OS=Homo sapiens OX=9606 GN=PRMT5 PE=1 SV=4	ANM5_HUMAN	PRMT5	73 kDa	0.86	1.1	3	10	11	10	10	2
Calcium-binding mitochondrial carrier protein SCaMC-1 OS=Homo sapiens OX=9606 GN=SLC25A24 PE=1 SV=2	SCMC1_HUMAN	SLC25A24	53 kDa	0.099	1.9	7	7	13	4	5	5
Translocon-associated protein subunit alpha OS=Homo sapiens OX=9606 GN=SSR1 PE=1 SV=3	SSRA_HUMAN	SSR1	32 kDa	0.23	1.6	7	16	9	8	6	6
Gelsolin OS=Homo sapiens OX=9606 GN=GSN PE=1 SV=1	GELS_HUMAN	GSN	86 kDa	0.055	17	4	17	12			2
Guanine nucleotide-binding protein G(I)/G(S)/G(T) subunit beta-1 OS=Homo sapiens OX=9606 GN=GNB1 PE=1 SV=3	GBB1_HUMAN	GNB1	37 kDa	0.37	INF			13
AP-1 complex subunit gamma-1 OS=Homo sapiens OX=9606 GN=AP1G1 PE=1 SV=5	AP1G1_HUMAN	AP1G1	91 kDa	0.1	0.8	6	6	7	10	7	8
Heme-binding protein 2 OS=Homo sapiens OX=9606 GN=HEBP2 PE=1 SV=1	HEBP2_HUMAN	HEBP2	23 kDa	0.81	1.1	7	9	12	7	6	13
Mitochondrial import inner membrane translocase subunit TIM50 OS=Homo sapiens OX=9606 GN=TIMM50 PE=1 SV=2	TIM50_HUMAN	TIMM50	40 kDa	0.86	0.9	6	12	6	13	10	3
La-related protein 1 OS=Homo sapiens OX=9606 GN=LARP1 PE=1 SV=2	LARP1_HUMAN	LARP1	124 kDa	0.061	0.4	4	6	2	11	12	6
Gamma-glutamylcyclotransferase OS=Homo sapiens OX=9606 GN=GGCT PE=1 SV=1	GGCT_HUMAN	GGCT	21 kDa	0.41	1.6	6	12	9	2	3	12
Sterol-4-alpha-carboxylate 3-dehydrogenase, decarboxylating OS=Homo sapiens OX=9606 GN=NSDHL PE=1 SV=2	NSDHL_HUMAN	NSDHL	42 kDa	0.16	2.2	4	14	13	6	3	5
Importin-11 OS=Homo sapiens OX=9606 GN=IPO11 PE=1 SV=1	IPO11_HUMAN	IPO11	113 kDa	0.9	0.9		11	7	8	12
Proteasomal ubiquitin receptor ADRM1 OS=Homo sapiens OX=9606 GN=ADRM1 PE=1 SV=2	ADRM1_HUMAN	ADRM1	42 kDa	0.14	2.5	4	11	10	5	5
Hydroxyacyl-coenzyme A dehydrogenase, mitochondrial OS=Homo sapiens OX=9606 GN=HADH PE=1 SV=3	HCDH_HUMAN	HADH	34 kDa	0.32	2.7		7	9	3	3
Vesicle-associated membrane protein-associated protein B/C OS=Homo sapiens OX=9606 GN=VAPB PE=1 SV=3	VAPB_HUMAN	VAPB	27 kDa	0.14	2.1	13	10	8	8	7
Small nuclear ribonucleoprotein E OS=Homo sapiens OX=9606 GN=SNRPE PE=1 SV=1	RUXE_HUMAN	SNRPE	11 kDa	0.22	0.2		8		19	18
Enoyl-CoA delta isomerase 1, mitochondrial OS=Homo sapiens OX=9606 GN=ECI1 PE=1 SV=1	ECI1_HUMAN	ECI1	33 kDa	0.92	1	5	8	9	12	2	9
Interferon-induced, double-stranded RNA-activated protein kinase OS=Homo sapiens OX=9606 GN=EIF2AK2 PE=1 SV=2	E2AK2_HUMAN	EIF2AK2	62 kDa	0.34	1.4	5	10	12	5	9	5
Nicotinate-nucleotide pyrophosphorylase [carboxylating] OS=Homo sapiens OX=9606 GN=QPRT PE=1 SV=3	NADC_HUMAN	QPRT	31 kDa	0.51	1.3	6	7	11	9	7	3
Protein-glutamate O-methyltransferase OS=Homo sapiens OX=9606 GN=ARMT1 PE=1 SV=1	ARMT1_HUMAN	ARMT1	51 kDa	0.11	9.2	2	16	19	4
SUMO-activating enzyme subunit 1 OS=Homo sapiens OX=9606 GN=SAE1 PE=1 SV=1	SAE1_HUMAN	SAE1	38 kDa	0.15	4.1	3	14	12		7
Thioredoxin-like protein 1 OS=Homo sapiens OX=9606 GN=TXNL1 PE=1 SV=3	TXNL1_HUMAN	TXNL1	32 kDa	0.055	3.2	7	14	14	5	6
Rab3 GTPase-activating protein non-catalytic subunit OS=Homo sapiens OX=9606 GN=RAB3GAP2 PE=1 SV=1	RBGPR_HUMAN	RAB3GAP2	156 kDa	0.39	2.3	6	2	17	5	6
Spectrin beta chain, non-erythrocytic 4 OS=Homo sapiens OX=9606 GN=SPTBN4 PE=1 SV=2	SPTN4_HUMAN	SPTBN4	289 kDa	0.37	0					7
Tricarboxylate transport protein, mitochondrial OS=Homo sapiens OX=9606 GN=SLC25A1 PE=1 SV=2	TXTP_HUMAN	SLC25A1	34 kDa	0.75	0.9	3	8	8	6	9	6
ATPase family AAA domain-containing protein 3A OS=Homo sapiens OX=9606 GN=ATAD3A PE=1 SV=2	ATD3A_HUMAN	ATAD3A	71 kDa	0.55	1.3	4	8	14	8	7	5
ERO1-like protein alpha OS=Homo sapiens OX=9606 GN=ERO1A PE=1 SV=2	ERO1A_HUMAN	ERO1A	54 kDa	0.027	2.3	7	9	12	4	5	3
Paxillin OS=Homo sapiens OX=9606 GN=PXN PE=1 SV=3	PAXI_HUMAN	PXN	65 kDa	0.1	0.3	2	9	2	13	18	7
Nuclear pore complex protein Nup153 OS=Homo sapiens OX=9606 GN=NUP153 PE=1 SV=2	NU153_HUMAN	NUP153	154 kDa	0.2	4.1	2	9	18	4		3
Copine-1 OS=Homo sapiens OX=9606 GN=CPNE1 PE=1 SV=1	CPNE1_HUMAN	CPNE1	59 kDa	0.19	2.5	4	14	12	8		4
Alcohol dehydrogenase class-3 OS=Homo sapiens OX=9606 GN=ADH5 PE=1 SV=4	ADHX_HUMAN	ADH5	40 kDa	0.73	1.2	3	6	11	9	7
DNA mismatch repair protein Msh2 OS=Homo sapiens OX=9606 GN=MSH2 PE=1 SV=1	MSH2_HUMAN	MSH2	105 kDa	0.9	1.1		13	8	7	12
Mitochondrial dicarboxylate carrier OS=Homo sapiens OX=9606 GN=SLC25A10 PE=1 SV=2	DIC_HUMAN	SLC25A10	31 kDa	0.37	INF		2
Isocitrate dehydrogenase [NAD] subunit alpha, mitochondrial OS=Homo sapiens OX=9606 GN=IDH3A PE=1 SV=1	IDH3A_HUMAN	IDH3A	40 kDa	0.14	9	4	23	9	4
Histidine triad nucleotide-binding protein 1 OS=Homo sapiens OX=9606 GN=HINT1 PE=1 SV=2	HINT1_HUMAN	HINT1	14 kDa	0.19	0.1		4		24	14
Cytochrome b-c1 complex subunit Rieske, mitochondrial OS=Homo sapiens OX=9606 GN=UQCRFS1 PE=1 SV=2	UCRI_HUMAN	UQCRFS1	30 kDa	0.51	1.5	3	8	14	2	7	8
Eukaryotic translation initiation factor 4E OS=Homo sapiens OX=9606 GN=EIF4E PE=1 SV=2	IF4E_HUMAN	EIF4E	25 kDa	1	1	6	10	6	4	6	12
N-alpha-acetyltransferase 15, NatA auxiliary subunit OS=Homo sapiens OX=9606 GN=NAA15 PE=1 SV=1	NAA15_HUMAN	NAA15	101 kDa	0.16	2	4	8	10	6	3	2
Signal recognition particle 14 kDa protein OS=Homo sapiens OX=9606 GN=SRP14 PE=1 SV=2	SRP14_HUMAN	SRP14	15 kDa	0.37	0.5	3	10	2	12	15	2
Gem-associated protein 5 OS=Homo sapiens OX=9606 GN=GEMIN5 PE=1 SV=3	GEMI5_HUMAN	GEMIN5	169 kDa	0.58	1.3	5	4	11	8	5	2
Integrin alpha-5 OS=Homo sapiens OX=9606 GN=ITGA5 PE=1 SV=2	ITA5_HUMAN	ITGA5	115 kDa	0.21	2.8	3	14	8	5	4
AP-2 complex subunit alpha-1 OS=Homo sapiens OX=9606 GN=AP2A1 PE=1 SV=3	AP2A1_HUMAN	AP2A1	108 kDa	0.1	2.3	7	9	5	5	4
DNA repair protein RAD50 OS=Homo sapiens OX=9606 GN=RAD50 PE=1 SV=1	RAD50_HUMAN	RAD50	154 kDa	0.57	1.5	3	7	14	10	6
Aminoacyl tRNA synthase complex-interacting multifunctional protein 1 OS=Homo sapiens OX=9606 GN=AIMP1 PE=1 SV=2	AIMP1_HUMAN	AIMP1	34 kDa	0.87	1.1	2	9	8	11	6
Hsp90 co-chaperone Cdc37 OS=Homo sapiens OX=9606 GN=CDC37 PE=1 SV=1	CDC37_HUMAN	CDC37	44 kDa	0.2	2.3	3	14	15	5	6	3
RNA-binding protein EWS OS=Homo sapiens OX=9606 GN=EWSR1 PE=1 SV=1	EWS_HUMAN	EWSR1	68 kDa	0.59	1.2	10	5	10	5	6	10
Ubiquitin carboxyl-terminal hydrolase 7 OS=Homo sapiens OX=9606 GN=USP7 PE=1 SV=2	UBP7_HUMAN	USP7	128 kDa	0.85	0.9		10	5	9	5	3
Developmentally-regulated GTP-binding protein 1 OS=Homo sapiens OX=9606 GN=DRG1 PE=1 SV=1	DRG1_HUMAN	DRG1	41 kDa	0.064	2.8	7	11	10		7	3
28S ribosomal protein S7, mitochondrial OS=Homo sapiens OX=9606 GN=MRPS7 PE=1 SV=2	RT07_HUMAN	MRPS7	28 kDa	0.16	0.5	4	5		6	6	5
Very long-chain specific acyl-CoA dehydrogenase, mitochondrial OS=Homo sapiens OX=9606 GN=ACADVL PE=1 SV=1	ACADV_HUMAN	ACADVL	70 kDa	0.5	0.6	2	5	8	10	16
Cleavage and polyadenylation specificity factor subunit 6 OS=Homo sapiens OX=9606 GN=CPSF6 PE=1 SV=2	CPSF6_HUMAN	CPSF6	59 kDa	1	1		11	13	8	10	6
Nuclear pore membrane glycoprotein 210 OS=Homo sapiens OX=9606 GN=NUP210 PE=1 SV=3	PO210_HUMAN	NUP210	205 kDa	0.055	6.8	11	4	12	4
Small nuclear ribonucleoprotein Sm D3 OS=Homo sapiens OX=9606 GN=SNRPD3 PE=1 SV=1	SMD3_HUMAN	SNRPD3	14 kDa	0.25	0.2		9		17	19
Cytoplasmic dynein 1 intermediate chain 2 OS=Homo sapiens OX=9606 GN=DYNC1I2 PE=1 SV=3	DC1I2_HUMAN	DYNC1I2	71 kDa	0.83	1	7	6	6	4	9	7
Serine/threonine-protein phosphatase 2A 55 kDa regulatory subunit B alpha isoform OS=Homo sapiens OX=9606 GN=PPP2R2A PE=1 SV=1	2ABA_HUMAN	PPP2R2A	52 kDa	0.078	3.9	8	9	14	8
Cysteine and glycine-rich protein 2 OS=Homo sapiens OX=9606 GN=CSRP2 PE=1 SV=3	CSRP2_HUMAN	CSRP2	21 kDa	0.12	2.5	7	12	13		4	9
Calcium-binding protein 39-like OS=Homo sapiens OX=9606 GN=CAB39L PE=1 SV=3	CB39L_HUMAN	CAB39L	39 kDa	0.14	INF		17	10
Pyruvate dehydrogenase E1 component subunit beta, mitochondrial OS=Homo sapiens OX=9606 GN=PDHB PE=1 SV=3	ODPB_HUMAN	PDHB	39 kDa	0.02	4.5	10	16	10	3	5
Reticulocalbin-2 OS=Homo sapiens OX=9606 GN=RCN2 PE=1 SV=1	RCN2_HUMAN	RCN2	37 kDa	0.11	4.1	4	16	13	2	6
Cyclin-dependent kinase 9 OS=Homo sapiens OX=9606 GN=CDK9 PE=1 SV=3	CDK9_HUMAN	CDK9	43 kDa	0.73	1.3		9	8	6	7
S-adenosylmethionine synthase isoform type-2 OS=Homo sapiens OX=9606 GN=MAT2A PE=1 SV=1	METK2_HUMAN	MAT2A	44 kDa	0.93	1.1	5	4	10	8	10
DNA-directed RNA polymerase II subunit RPB2 OS=Homo sapiens OX=9606 GN=POLR2B PE=1 SV=1	RPB2_HUMAN	POLR2B	134 kDa	0.52	0.7		9	5	11	5	5
Dolichyl-diphosphooligosaccharide--protein glycosyltransferase subunit STT3A OS=Homo sapiens OX=9606 GN=STT3A PE=1 SV=2	STT3A_HUMAN	STT3A	81 kDa	0.4	3		6	15	7
60S acidic ribosomal protein P1 OS=Homo sapiens OX=9606 GN=RPLP1 PE=1 SV=1	RLA1_HUMAN	RPLP1	12 kDa	0.39	0.3		9		8	20
Agrin OS=Homo sapiens OX=9606 GN=AGRN PE=1 SV=5	AGRIN_HUMAN	AGRN	217 kDa	0.16	0				10	20
High mobility group protein HMG-I/HMG-Y OS=Homo sapiens OX=9606 GN=HMGA1 PE=1 SV=3	HMGA1_HUMAN	HMGA1	12 kDa	0.53	0.5		13		10	16
Cytochrome c oxidase subunit 5A, mitochondrial OS=Homo sapiens OX=9606 GN=COX5A PE=1 SV=2	COX5A_HUMAN	COX5A	17 kDa	0.16	0.1		3		13	13
Nuclear transport factor 2 OS=Homo sapiens OX=9606 GN=NUTF2 PE=1 SV=1	NTF2_HUMAN	NUTF2	14 kDa	0.17	0.1		4		19	15
Enhancer of rudimentary homolog OS=Homo sapiens OX=9606 GN=ERH PE=1 SV=1	ERH_HUMAN	ERH	12 kDa	0.19	0.2		5		15	15
Succinate dehydrogenase [ubiquinone] iron-sulfur subunit, mitochondrial OS=Homo sapiens OX=9606 GN=SDHB PE=1 SV=3	SDHB_HUMAN	SDHB	32 kDa	0.42	0.9	6	7	7	6	8	8
Intersectin-1 OS=Homo sapiens OX=9606 GN=ITSN1 PE=1 SV=3	ITSN1_HUMAN	ITSN1	195 kDa	1	1	4	4	5	3	6	4
H/ACA ribonucleoprotein complex subunit DKC1 OS=Homo sapiens OX=9606 GN=DKC1 PE=1 SV=3	DKC1_HUMAN	DKC1	58 kDa	0.53	0.7	3	3	10	10	8	4
Regulator of chromosome condensation OS=Homo sapiens OX=9606 GN=RCC1 PE=1 SV=1	RCC1_HUMAN	RCC1	45 kDa	0.46	1.5	2	9	13	5	5	6
Squamous cell carcinoma antigen recognized by T-cells 3 OS=Homo sapiens OX=9606 GN=SART3 PE=1 SV=1	SART3_HUMAN	SART3	110 kDa	0.67	0.9	5	4	6	7	7	3
Pinin OS=Homo sapiens OX=9606 GN=PNN PE=1 SV=5	PININ_HUMAN	PNN	82 kDa	0.038	3.4	6	10	8	2	5
Hexokinase-1 OS=Homo sapiens OX=9606 GN=HK1 PE=1 SV=3	HXK1_HUMAN	HK1	102 kDa	0.57	1.6		9	10	6	6
ATP-dependent RNA helicase DDX19A OS=Homo sapiens OX=9606 GN=DDX19A PE=1 SV=1	DD19A_HUMAN	DDX19A	54 kDa	0.46	1.3	5	7	11	7	4	7
ADP-ribosylation factor-like protein 8B OS=Homo sapiens OX=9606 GN=ARL8B PE=1 SV=1	ARL8B_HUMAN	ARL8B	22 kDa	0.77	0.9	5	6	7	7	3	10
Claudin-6 OS=Homo sapiens OX=9606 GN=CLDN6 PE=1 SV=2	CLD6_HUMAN	CLDN6	23 kDa	0.85	1.1	5	3	13	7	4	8
Cytochrome b-c1 complex subunit 2, mitochondrial OS=Homo sapiens OX=9606 GN=UQCRC2 PE=1 SV=3	QCR2_HUMAN	UQCRC2	48 kDa	0.29	2.5	3	9	15	2	9
Protein AHNAK2 OS=Homo sapiens OX=9606 GN=AHNAK2 PE=1 SV=2	AHNK2_HUMAN	AHNAK2	617 kDa	1	1	4	3	2	4	3	2
Macrophage-capping protein OS=Homo sapiens OX=9606 GN=CAPG PE=1 SV=2	CAPG_HUMAN	CAPG	38 kDa	0.079	2.9	6	13	13		6	5
Elongin-B OS=Homo sapiens OX=9606 GN=ELOB PE=1 SV=1	ELOB_HUMAN	ELOB	13 kDa	0.34	0.3		10		14	15
Nuclear pore complex protein Nup107 OS=Homo sapiens OX=9606 GN=NUP107 PE=1 SV=1	NU107_HUMAN	NUP107	106 kDa	1	1	4	9	6	5	9	5
THO complex subunit 2 OS=Homo sapiens OX=9606 GN=THOC2 PE=1 SV=2	THOC2_HUMAN	THOC2	183 kDa	0.33	1.2	8	5	9	6	6	6
Flap endonuclease 1 OS=Homo sapiens OX=9606 GN=FEN1 PE=1 SV=1	FEN1_HUMAN	FEN1	43 kDa	0.056	2	6	8	8	2	6	3
Pescadillo homolog OS=Homo sapiens OX=9606 GN=PES1 PE=1 SV=1	PESC_HUMAN	PES1	68 kDa	0.48	0.7	4	6	5	12	4	5
LRP chaperone MESD OS=Homo sapiens OX=9606 GN=MESD PE=1 SV=2	MESD_HUMAN	MESD	26 kDa	0.71	1.1	3	5	8	6	5	3
Isopentenyl-diphosphate Delta-isomerase 1 OS=Homo sapiens OX=9606 GN=IDI1 PE=1 SV=2	IDI1_HUMAN	IDI1	26 kDa	0.045	2.5	6	12	10	5	2	4
Proteasome assembly chaperone 1 OS=Homo sapiens OX=9606 GN=PSMG1 PE=1 SV=1	PSMG1_HUMAN	PSMG1	33 kDa	0.07	3.6	5	7	6	5
Nucleoporin NUP188 homolog OS=Homo sapiens OX=9606 GN=NUP188 PE=1 SV=1	NU188_HUMAN	NUP188	196 kDa	0.72	0.8		5	10	10	6	3
Dihydrolipoyllysine-residue acetyltransferase component of pyruvate dehydrogenase complex, mitochondrial OS=Homo sapiens OX=9606 GN=DLAT PE=1 SV=3	ODP2_HUMAN	DLAT	69 kDa	0.93	1		9	10	9	7	4
2-oxoglutarate dehydrogenase, mitochondrial OS=Homo sapiens OX=9606 GN=OGDH PE=1 SV=3	ODO1_HUMAN	OGDH	116 kDa	0.53	2		15	5	3	7
Spermidine synthase OS=Homo sapiens OX=9606 GN=SRM PE=1 SV=1	SPEE_HUMAN	SRM	34 kDa	0.044	2.1	5	9	9	4	4	3
Splicing factor 3A subunit 3 OS=Homo sapiens OX=9606 GN=SF3A3 PE=1 SV=1	SF3A3_HUMAN	SF3A3	59 kDa	0.57	0.7	2	6	6	11	10
Antigen peptide transporter 1 OS=Homo sapiens OX=9606 GN=TAP1 PE=1 SV=2	TAP1_HUMAN	TAP1	87 kDa	0.33	2	3	10	11	9	3
Enhancer of mRNA-decapping protein 4 OS=Homo sapiens OX=9606 GN=EDC4 PE=1 SV=1	EDC4_HUMAN	EDC4	152 kDa	0.2	2.1	3	7	7	5	3
Zinc finger CCCH domain-containing protein 13 OS=Homo sapiens OX=9606 GN=ZC3H13 PE=1 SV=1	ZC3HD_HUMAN	ZC3H13	197 kDa	0.68	0.5		2				4
G-rich sequence factor 1 OS=Homo sapiens OX=9606 GN=GRSF1 PE=1 SV=3	GRSF1_HUMAN	GRSF1	53 kDa	0.49	1.9		7	8	6	2
Small subunit processome component 20 homolog OS=Homo sapiens OX=9606 GN=UTP20 PE=1 SV=3	UTP20_HUMAN	UTP20	318 kDa	0.88	1.1		11	5	9	5
Eukaryotic translation initiation factor 2 subunit 2 OS=Homo sapiens OX=9606 GN=EIF2S2 PE=1 SV=2	IF2B_HUMAN	EIF2S2	38 kDa	0.51	1.8		9	7	3	6
40S ribosomal protein S26 OS=Homo sapiens OX=9606 GN=RPS26 PE=1 SV=3	RS26_HUMAN	RPS26	13 kDa	0.31	0.3		9		12	18
Ubiquitin-conjugating enzyme E2 variant 1 OS=Homo sapiens OX=9606 GN=UBE2V1 PE=1 SV=2	UB2V1_HUMAN	UBE2V1	16 kDa	0.54	0.5		11		14	8
Single-stranded DNA-binding protein, mitochondrial OS=Homo sapiens OX=9606 GN=SSBP1 PE=1 SV=1	SSBP_HUMAN	SSBP1	17 kDa	0.22	0.2		4		15	9
Coiled-coil domain-containing protein 47 OS=Homo sapiens OX=9606 GN=CCDC47 PE=1 SV=1	CCD47_HUMAN	CCDC47	56 kDa	0.11	1.9	5	9	9	4	6	2
Ganglioside GM2 activator OS=Homo sapiens OX=9606 GN=GM2A PE=1 SV=4	SAP3_HUMAN	GM2A	21 kDa	0.78	1.2	5	4	6		6	7
Serine/threonine-protein phosphatase PGAM5, mitochondrial OS=Homo sapiens OX=9606 GN=PGAM5 PE=1 SV=2	PGAM5_HUMAN	PGAM5	32 kDa	1	1	3	8	5	8	6	2
Peptidyl-prolyl cis-trans isomerase F, mitochondrial OS=Homo sapiens OX=9606 GN=PPIF PE=1 SV=1	PPIF_HUMAN	PPIF	22 kDa	0.77	1.3	4	5		5	2
WD repeat-containing protein 61 OS=Homo sapiens OX=9606 GN=WDR61 PE=1 SV=1	WDR61_HUMAN	WDR61	34 kDa	0.47	1.7	3	14	8	6	9
Protein lin-28 homolog A OS=Homo sapiens OX=9606 GN=LIN28A PE=1 SV=1	LN28A_HUMAN	LIN28A	23 kDa	0.036	0.1			4	12	5	12
Leukotriene A-4 hydrolase OS=Homo sapiens OX=9606 GN=LTA4H PE=1 SV=2	LKHA4_HUMAN	LTA4H	69 kDa	0.82	0.8	2	3	9	5	12
Phospholipase A-2-activating protein OS=Homo sapiens OX=9606 GN=PLAA PE=1 SV=2	PLAP_HUMAN	PLAA	87 kDa	0.25	3.6		14	11	2	5
Protein mago nashi homolog 2 OS=Homo sapiens OX=9606 GN=MAGOHB PE=1 SV=1	MGN2_HUMAN	MAGOHB	17 kDa	0.45	0.4		11		13	12
PEST proteolytic signal-containing nuclear protein OS=Homo sapiens OX=9606 GN=PCNP PE=1 SV=2	PCNP_HUMAN	PCNP	19 kDa	0.72	0.9	4	4	8	6	8	4
RNA-binding protein 4 OS=Homo sapiens OX=9606 GN=RBM4 PE=1 SV=1	RBM4_HUMAN	RBM4	40 kDa	0.35	0.8	3	6	6	5	9	6
Casein kinase II subunit beta OS=Homo sapiens OX=9606 GN=CSNK2B PE=1 SV=1	CSK2B_HUMAN	CSNK2B	25 kDa	0.8	1.1	4	6	7	5	4	7
Protein phosphatase methylesterase 1 OS=Homo sapiens OX=9606 GN=PPME1 PE=1 SV=3	PPME1_HUMAN	PPME1	42 kDa	0.91	1.1	6	5	8	3	11	4
GRB10-interacting GYF protein 2 OS=Homo sapiens OX=9606 GN=GIGYF2 PE=1 SV=1	GGYF2_HUMAN	GIGYF2	150 kDa	0.37	0.8	4	6	5	8	4	7
Pleckstrin homology domain-containing family A member 6 OS=Homo sapiens OX=9606 GN=PLEKHA6 PE=1 SV=4	PKHA6_HUMAN	PLEKHA6	117 kDa	0.57	0.8	4	4	2	7	4	2
Mitochondrial import receptor subunit TOM70 OS=Homo sapiens OX=9606 GN=TOMM70 PE=1 SV=1	TOM70_HUMAN	TOMM70	67 kDa	0.22	2.8	2	10	13	6	3
Na(+)/H(+) exchange regulatory cofactor NHE-RF1 OS=Homo sapiens OX=9606 GN=SLC9A3R1 PE=1 SV=4	NHRF1_HUMAN	SLC9A3R1	39 kDa	1	1		6	7	6	5	2
E3 UFM1-protein ligase 1 OS=Homo sapiens OX=9606 GN=UFL1 PE=1 SV=2	UFL1_HUMAN	UFL1	90 kDa	0.52	1.8		6	10	5	4
Low molecular weight phosphotyrosine protein phosphatase OS=Homo sapiens OX=9606 GN=ACP1 PE=1 SV=3	PPAC_HUMAN	ACP1	18 kDa	0.38	0.6	5	10		7	10	7
Peptidyl-prolyl cis-trans isomerase D OS=Homo sapiens OX=9606 GN=PPID PE=1 SV=3	PPID_HUMAN	PPID	41 kDa	0.39	2.2		5	6	3	2
DnaJ homolog subfamily C member 3 OS=Homo sapiens OX=9606 GN=DNAJC3 PE=1 SV=1	DNJC3_HUMAN	DNAJC3	58 kDa	0.091	1.6	5	7	9	4	5	4
NADH-cytochrome b5 reductase 3 OS=Homo sapiens OX=9606 GN=CYB5R3 PE=1 SV=3	NB5R3_HUMAN	CYB5R3	34 kDa	0.059	2.7	6	10	8	5	4
E3 ubiquitin-protein ligase TRIP12 OS=Homo sapiens OX=9606 GN=TRIP12 PE=1 SV=1	TRIPC_HUMAN	TRIP12	220 kDa	0.4	2.7	5		3		3
Protein piccolo OS=Homo sapiens OX=9606 GN=PCLO PE=1 SV=5	PCLO_HUMAN	PCLO	561 kDa	0.52	0.5	2			2	2
Hydroxymethylglutaryl-CoA synthase, cytoplasmic OS=Homo sapiens OX=9606 GN=HMGCS1 PE=1 SV=2	HMCS1_HUMAN	HMGCS1	57 kDa	0.49	0.6		6	6	4	11	4
Dynactin subunit 1 OS=Homo sapiens OX=9606 GN=DCTN1 PE=1 SV=3	DCTN1_HUMAN	DCTN1	142 kDa	0.91	0.9	3	2	7		7	6
Spectrin beta chain, non-erythrocytic 5 OS=Homo sapiens OX=9606 GN=SPTBN5 PE=1 SV=2	SPTN5_HUMAN	SPTBN5	417 kDa	0.37	INF		2
Cullin-2 OS=Homo sapiens OX=9606 GN=CUL2 PE=1 SV=2	CUL2_HUMAN	CUL2	87 kDa	0.72	0.7		4	7	10	5
3'(2'),5'-bisphosphate nucleotidase 1 OS=Homo sapiens OX=9606 GN=BPNT1 PE=1 SV=1	BPNT1_HUMAN	BPNT1	33 kDa	0.13	2.6	6	11	9	8	2
Clustered mitochondria protein homolog OS=Homo sapiens OX=9606 GN=CLUH PE=1 SV=2	CLU_HUMAN	CLUH	147 kDa	0.7	1.3	5	4	10	9	6
Protein transport protein Sec23A OS=Homo sapiens OX=9606 GN=SEC23A PE=1 SV=2	SC23A_HUMAN	SEC23A	86 kDa	0.25	2.2	3	12	11	6	6
Activated RNA polymerase II transcriptional coactivator p15 OS=Homo sapiens OX=9606 GN=SUB1 PE=1 SV=3	TCP4_HUMAN	SUB1	14 kDa	0.3	0.3		7		12	11
Ras-related protein Ral-B OS=Homo sapiens OX=9606 GN=RALB PE=1 SV=1	RALB_HUMAN	RALB	23 kDa	0.37	0					6
Phosphoenolpyruvate carboxykinase [GTP], mitochondrial OS=Homo sapiens OX=9606 GN=PCK2 PE=1 SV=4	PCKGM_HUMAN	PCK2	71 kDa	0.85	1.1	3	4	12	8	6	3
Epidermal growth factor receptor substrate 15 OS=Homo sapiens OX=9606 GN=EPS15 PE=1 SV=2	EPS15_HUMAN	EPS15	99 kDa	0.025	1.6	7	7	5	4	4	4
Tubulin--tyrosine ligase-like protein 12 OS=Homo sapiens OX=9606 GN=TTLL12 PE=1 SV=2	TTL12_HUMAN	TTLL12	74 kDa	0.89	1.1	3	6	10	7	7	4
Ras-related C3 botulinum toxin substrate 1 OS=Homo sapiens OX=9606 GN=RAC1 PE=1 SV=1	RAC1_HUMAN	RAC1	21 kDa	0.1	1.2	6	5	6	5	4	5
Dihydrolipoyl dehydrogenase, mitochondrial OS=Homo sapiens OX=9606 GN=DLD PE=1 SV=2	DLDH_HUMAN	DLD	54 kDa	0.3	2.5	2	6	12	6	2
26S proteasome non-ATPase regulatory subunit 5 OS=Homo sapiens OX=9606 GN=PSMD5 PE=1 SV=3	PSMD5_HUMAN	PSMD5	56 kDa	0.22	1.8	5	8	7	5	6
Nucleolar GTP-binding protein 1 OS=Homo sapiens OX=9606 GN=GTPBP4 PE=1 SV=3	NOG1_HUMAN	GTPBP4	74 kDa	0.86	0.9		5	8	6	9
Neuroblastoma breakpoint family member 9 OS=Homo sapiens OX=9606 GN=NBPF9 PE=2 SV=1	NBPF9_HUMAN	NBPF9	128 kDa	0.3	9.3	5	23		3
Trifunctional enzyme subunit beta, mitochondrial OS=Homo sapiens OX=9606 GN=HADHB PE=1 SV=3	ECHB_HUMAN	HADHB	51 kDa	0.23	1.6	5	5	9	3	6	3
Polyadenylate-binding protein 2 OS=Homo sapiens OX=9606 GN=PABPN1 PE=1 SV=3	PABP2_HUMAN	PABPN1	33 kDa	0.013	1.9	7	10	8	4	4	5
Sorting nexin-3 OS=Homo sapiens OX=9606 GN=SNX3 PE=1 SV=3	SNX3_HUMAN	SNX3	19 kDa	0.79	1.2		6	7	2	4	5
Thimet oligopeptidase OS=Homo sapiens OX=9606 GN=THOP1 PE=1 SV=2	THOP1_HUMAN	THOP1	79 kDa	0.93	1.1	7	2	9	11	3	3
DNA ligase 1 OS=Homo sapiens OX=9606 GN=LIG1 PE=1 SV=1	DNLI1_HUMAN	LIG1	102 kDa	0.62	1.6	5	4	2	7
Guanine nucleotide exchange factor VAV2 OS=Homo sapiens OX=9606 GN=VAV2 PE=1 SV=2	VAV2_HUMAN	VAV2	101 kDa	0.16	0.5	7		4	6	10	7
F-box only protein 22 OS=Homo sapiens OX=9606 GN=FBXO22 PE=1 SV=1	FBX22_HUMAN	FBXO22	45 kDa	0.25	2.9	3	12	8		8
Vacuolar protein-sorting-associated protein 25 OS=Homo sapiens OX=9606 GN=VPS25 PE=1 SV=1	VPS25_HUMAN	VPS25	21 kDa	0.031	3.6	5	5	8	2		3
ADP-ribosylation factor-like protein 6-interacting protein 1 OS=Homo sapiens OX=9606 GN=ARL6IP1 PE=1 SV=2	AR6P1_HUMAN	ARL6IP1	23 kDa	0.68	2		4			2
Translocation protein SEC63 homolog OS=Homo sapiens OX=9606 GN=SEC63 PE=1 SV=2	SEC63_HUMAN	SEC63	88 kDa	0.4	2.7		5	14	3	4
Tyrosine-protein kinase Yes OS=Homo sapiens OX=9606 GN=YES1 PE=1 SV=3	YES_HUMAN	YES1	61 kDa	0.84	1.2		7	7	6	6
S-adenosylhomocysteine hydrolase-like protein 1 OS=Homo sapiens OX=9606 GN=AHCYL1 PE=1 SV=2	SAHH2_HUMAN	AHCYL1	59 kDa	0.067	7.3	3	8	11	3
Translation initiation factor eIF-2B subunit alpha OS=Homo sapiens OX=9606 GN=EIF2B1 PE=1 SV=1	EI2BA_HUMAN	EIF2B1	34 kDa	0.055	2.5	6	7	7	3	5
Splicing factor 3B subunit 6 OS=Homo sapiens OX=9606 GN=SF3B6 PE=1 SV=1	SF3B6_HUMAN	SF3B6	15 kDa	0.25	0.2		4		8	8
Pyrroline-5-carboxylate reductase 2 OS=Homo sapiens OX=9606 GN=PYCR2 PE=1 SV=1	P5CR2_HUMAN	PYCR2	34 kDa	0.2	1.8	6	9	9	7	6
Ran GTPase-activating protein 1 OS=Homo sapiens OX=9606 GN=RANGAP1 PE=1 SV=1	RAGP1_HUMAN	RANGAP1	64 kDa	0.69	1.1	7	4	7	7	6	3
SAP domain-containing ribonucleoprotein OS=Homo sapiens OX=9606 GN=SARNP PE=1 SV=3	SARNP_HUMAN	SARNP	24 kDa	0.41	0.8	5	5	5	4	6	9
Fanconi anemia group I protein OS=Homo sapiens OX=9606 GN=FANCI PE=1 SV=4	FANCI_HUMAN	FANCI	149 kDa	0.29	0.8	4	6	3	5	7	5
Small glutamine-rich tetratricopeptide repeat-containing protein alpha OS=Homo sapiens OX=9606 GN=SGTA PE=1 SV=1	SGTA_HUMAN	SGTA	34 kDa	0.48	1.2	3	7	5	5	3	4
Transmembrane protein 33 OS=Homo sapiens OX=9606 GN=TMEM33 PE=1 SV=2	TMM33_HUMAN	TMEM33	28 kDa	0.3	1.5	4	4	9	4	4	3
Nucleolar protein 11 OS=Homo sapiens OX=9606 GN=NOL11 PE=1 SV=1	NOL11_HUMAN	NOL11	81 kDa	0.19	3.5	3	3	8	4
Serine/arginine-rich splicing factor 10 OS=Homo sapiens OX=9606 GN=SRSF10 PE=1 SV=1	SRS10_HUMAN	SRSF10	31 kDa	0.025	4.5	6	6	6		4
Tight junction protein ZO-1 OS=Homo sapiens OX=9606 GN=TJP1 PE=1 SV=3	ZO1_HUMAN	TJP1	195 kDa	1	1	6	4	4	8	6
DDRGK domain-containing protein 1 OS=Homo sapiens OX=9606 GN=DDRGK1 PE=1 SV=2	DDRGK_HUMAN	DDRGK1	36 kDa	0.56	1.4	4	8	7		7	7
ATP-binding cassette sub-family G member 2 OS=Homo sapiens OX=9606 GN=ABCG2 PE=1 SV=3	ABCG2_HUMAN	ABCG2	72 kDa	0.63	1.5		8	13	8	6
Plakophilin-3 OS=Homo sapiens OX=9606 GN=PKP3 PE=1 SV=1	PKP3_HUMAN	PKP3	87 kDa	0.21	0.2		2	2	11	8
DnaJ homolog subfamily B member 1 OS=Homo sapiens OX=9606 GN=DNAJB1 PE=1 SV=4	DNJB1_HUMAN	DNAJB1	38 kDa	0.27	3.8		13	10	6
Peptidyl-prolyl cis-trans isomerase FKBP10 OS=Homo sapiens OX=9606 GN=FKBP10 PE=1 SV=1	FKB10_HUMAN	FKBP10	64 kDa	0.25	4		6	6		3
Catalase OS=Homo sapiens OX=9606 GN=CAT PE=1 SV=3	CATA_HUMAN	CAT	60 kDa	0.17	3.6	2	13	10	5	2
Alpha-soluble NSF attachment protein OS=Homo sapiens OX=9606 GN=NAPA PE=1 SV=3	SNAA_HUMAN	NAPA	33 kDa	0.11	2.3	7	11	7	5	6
Glyoxalase domain-containing protein 4 OS=Homo sapiens OX=9606 GN=GLOD4 PE=1 SV=1	GLOD4_HUMAN	GLOD4	35 kDa	0.25	2.5	5	15	5	5	5
Emerin OS=Homo sapiens OX=9606 GN=EMD PE=1 SV=1	EMD_HUMAN	EMD	29 kDa	0.46	1.5	5	10	6	8	6
3-hydroxyisobutyrate dehydrogenase, mitochondrial OS=Homo sapiens OX=9606 GN=HIBADH PE=1 SV=2	3HIDH_HUMAN	HIBADH	35 kDa	0.47	1.6	3	13	7	7	7
ATPase family AAA domain-containing protein 3B OS=Homo sapiens OX=9606 GN=ATAD3B PE=1 SV=1	ATD3B_HUMAN	ATAD3B	73 kDa	0.14	INF		8	13
Omega-amidase NIT2 OS=Homo sapiens OX=9606 GN=NIT2 PE=1 SV=1	NIT2_HUMAN	NIT2	31 kDa	0.055	2.1	5	10	8	4	3	4
Cullin-4B OS=Homo sapiens OX=9606 GN=CUL4B PE=1 SV=4	CUL4B_HUMAN	CUL4B	104 kDa	0.48	0.5		2	4	8	4
Protein OS-9 OS=Homo sapiens OX=9606 GN=OS9 PE=1 SV=1	OS9_HUMAN	OS9	76 kDa	0.12	9	2	5	11	2
Telomere-associated protein RIF1 OS=Homo sapiens OX=9606 GN=RIF1 PE=1 SV=2	RIF1_HUMAN	RIF1	274 kDa	0.18	INF		2	5
Baculoviral IAP repeat-containing protein 6 OS=Homo sapiens OX=9606 GN=BIRC6 PE=1 SV=2	BIRC6_HUMAN	BIRC6	530 kDa	0.36	2	2	8	8	7	2
Dipeptidyl peptidase 1 OS=Homo sapiens OX=9606 GN=CTSC PE=1 SV=2	CATC_HUMAN	CTSC	52 kDa	0.14	3	3	5	4		4
Vacuolar protein sorting-associated protein 45 OS=Homo sapiens OX=9606 GN=VPS45 PE=1 SV=1	VPS45_HUMAN	VPS45	65 kDa	0.37	0				3
Actin-related protein 2/3 complex subunit 1B OS=Homo sapiens OX=9606 GN=ARPC1B PE=1 SV=3	ARC1B_HUMAN	ARPC1B	41 kDa	0.69	1.3	4	4	9	9	4
Hornerin OS=Homo sapiens OX=9606 GN=HRNR PE=1 SV=2	HORN_HUMAN	HRNR	282 kDa	0.37	0						25
Torsin-1A-interacting protein 1 OS=Homo sapiens OX=9606 GN=TOR1AIP1 PE=1 SV=2	TOIP1_HUMAN	TOR1AIP1	66 kDa	0.25	1.7	3	9	7	5	4	2
V-type proton ATPase subunit C 1 OS=Homo sapiens OX=9606 GN=ATP6V1C1 PE=1 SV=4	VATC1_HUMAN	ATP6V1C1	44 kDa	0.3	1.7	3	11	8	3	4	6
Synaptopodin OS=Homo sapiens OX=9606 GN=SYNPO PE=1 SV=2	SYNPO_HUMAN	SYNPO	99 kDa	0.47	1.5	7	6	4	8	3
Signal peptidase complex subunit 3 OS=Homo sapiens OX=9606 GN=SPCS3 PE=1 SV=1	SPCS3_HUMAN	SPCS3	20 kDa	0.06	2.2	8	6	10	3	2	6
N-alpha-acetyltransferase 25, NatB auxiliary subunit OS=Homo sapiens OX=9606 GN=NAA25 PE=1 SV=1	NAA25_HUMAN	NAA25	112 kDa	0.85	0.9	5	2		2	4	2
MICOS complex subunit MIC19 OS=Homo sapiens OX=9606 GN=CHCHD3 PE=1 SV=1	MIC19_HUMAN	CHCHD3	26 kDa	0.17	2.1	9	5	9	4		7
AP2-associated protein kinase 1 OS=Homo sapiens OX=9606 GN=AAK1 PE=1 SV=3	AAK1_HUMAN	AAK1	104 kDa	1	1	5	6	2	6	7
E3 ubiquitin-protein ligase RNF213 OS=Homo sapiens OX=9606 GN=RNF213 PE=1 SV=3	RN213_HUMAN	RNF213	591 kDa	0.37	0				4
Cell surface hyaluronidase OS=Homo sapiens OX=9606 GN=TMEM2 PE=1 SV=1	TMEM2_HUMAN	TMEM2	154 kDa	0.09	12	4	6	15	2
Methylmalonate-semialdehyde dehydrogenase [acylating], mitochondrial OS=Homo sapiens OX=9606 GN=ALDH6A1 PE=1 SV=2	MMSA_HUMAN	ALDH6A1	58 kDa	0.059	5	3	5	7	3
Apoptotic chromatin condensation inducer in the nucleus OS=Homo sapiens OX=9606 GN=ACIN1 PE=1 SV=2	ACINU_HUMAN	ACIN1	152 kDa	0.59	1.4	2	7	5	4	6
Anamorsin OS=Homo sapiens OX=9606 GN=CIAPIN1 PE=1 SV=2	CPIN1_HUMAN	CIAPIN1	34 kDa	0.67	1.3	5	8	4	9	4
mRNA turnover protein 4 homolog OS=Homo sapiens OX=9606 GN=MRTO4 PE=1 SV=2	MRT4_HUMAN	MRTO4	28 kDa	0.059	0.4	4		5	6	10	8
Switch-associated protein 70 OS=Homo sapiens OX=9606 GN=SWAP70 PE=1 SV=1	SWP70_HUMAN	SWAP70	69 kDa	0.33	2.8		11	6		3	3
Cysteine and histidine-rich domain-containing protein 1 OS=Homo sapiens OX=9606 GN=CHORDC1 PE=1 SV=2	CHRD1_HUMAN	CHORDC1	37 kDa	0.94	1.1		3	10	10	2
Calcium/calmodulin-dependent protein kinase type II subunit delta OS=Homo sapiens OX=9606 GN=CAMK2D PE=1 SV=3	KCC2D_HUMAN	CAMK2D	56 kDa	0.37	INF			2
Methylosome protein 50 OS=Homo sapiens OX=9606 GN=WDR77 PE=1 SV=1	MEP50_HUMAN	WDR77	37 kDa	0.3	1.4	4	9	7	5	3	6
MARCKS-related protein OS=Homo sapiens OX=9606 GN=MARCKSL1 PE=1 SV=2	MRP_HUMAN	MARCKSL1	20 kDa	0.82	0.9	3	5	5	4	7	3
Vacuolar protein sorting-associated protein 26A OS=Homo sapiens OX=9606 GN=VPS26A PE=1 SV=2	VP26A_HUMAN	VPS26A	38 kDa	0.31	2.4	2	4	6	5
Superoxide dismutase [Cu-Zn] OS=Homo sapiens OX=9606 GN=SOD1 PE=1 SV=2	SODC_HUMAN	SOD1	16 kDa	0.8	0.8	2	6		5	5
Guanine nucleotide-binding protein G(q) subunit alpha OS=Homo sapiens OX=9606 GN=GNAQ PE=1 SV=4	GNAQ_HUMAN	GNAQ	42 kDa	0.64	1.5		6	6	6	2
Nck-associated protein 1 OS=Homo sapiens OX=9606 GN=NCKAP1 PE=1 SV=1	NCKP1_HUMAN	NCKAP1	129 kDa	0.18	2.5	7	2	6		3	3
U1 small nuclear ribonucleoprotein 70 kDa OS=Homo sapiens OX=9606 GN=SNRNP70 PE=1 SV=2	RU17_HUMAN	SNRNP70	52 kDa	0.29	3.2		6	10	3		2
Prolyl 4-hydroxylase subunit alpha-1 OS=Homo sapiens OX=9606 GN=P4HA1 PE=1 SV=2	P4HA1_HUMAN	P4HA1	61 kDa	0.13	12	3	6	16	2
Dolichyl-diphosphooligosaccharide--protein glycosyltransferase subunit DAD1 OS=Homo sapiens OX=9606 GN=DAD1 PE=1 SV=3	DAD1_HUMAN	DAD1	12 kDa	0.23	0.2		6		16	12
Protein S100-A10 OS=Homo sapiens OX=9606 GN=S100A10 PE=1 SV=2	S10AA_HUMAN	S100A10	11 kDa	0.18	0.08		2		16	9
60S ribosomal protein L38 OS=Homo sapiens OX=9606 GN=RPL38 PE=1 SV=2	RL38_HUMAN	RPL38	8 kDa	0.23	0.1		4		19	9
Coiled-coil domain-containing protein 124 OS=Homo sapiens OX=9606 GN=CCDC124 PE=1 SV=1	CC124_HUMAN	CCDC124	26 kDa	0.3	0.6	4	6	3	4	6	11
Cohesin subunit SA-2 OS=Homo sapiens OX=9606 GN=STAG2 PE=1 SV=3	STAG2_HUMAN	STAG2	141 kDa	0.86	0.9	5	5	2	7	4	2
Transcription elongation factor SPT5 OS=Homo sapiens OX=9606 GN=SUPT5H PE=1 SV=1	SPT5H_HUMAN	SUPT5H	121 kDa	0.51	0.6		6	2	7	4	2
Protein FAM3C OS=Homo sapiens OX=9606 GN=FAM3C PE=1 SV=1	FAM3C_HUMAN	FAM3C	25 kDa	0.13	1.9	5	10	6	5	4	2
Zinc finger RNA-binding protein OS=Homo sapiens OX=9606 GN=ZFR PE=1 SV=2	ZFR_HUMAN	ZFR	117 kDa	0.42	1.3	3	7	7	5	3	5
Transmembrane emp24 domain-containing protein 5 OS=Homo sapiens OX=9606 GN=TMED5 PE=1 SV=1	TMED5_HUMAN	TMED5	26 kDa	0.49	1.3	7	4	5	2	3	7
Dual specificity mitogen-activated protein kinase kinase 1 OS=Homo sapiens OX=9606 GN=MAP2K1 PE=1 SV=2	MP2K1_HUMAN	MAP2K1	43 kDa	0.2	2.6	3	5	10		4	3
Glycogen [starch] synthase, muscle OS=Homo sapiens OX=9606 GN=GYS1 PE=1 SV=2	GYS1_HUMAN	GYS1	84 kDa	0.34	1.9	2	8	9	5	5
Nicastrin OS=Homo sapiens OX=9606 GN=NCSTN PE=1 SV=2	NICA_HUMAN	NCSTN	78 kDa	0.89	1.1	2	8	3	6	4	2
Double-stranded RNA-specific adenosine deaminase OS=Homo sapiens OX=9606 GN=ADAR PE=1 SV=4	DSRAD_HUMAN	ADAR	136 kDa	0.094	0.2		4		6	12	4
Putative RNA-binding protein Luc7-like 2 OS=Homo sapiens OX=9606 GN=LUC7L2 PE=1 SV=2	LC7L2_HUMAN	LUC7L2	47 kDa	0.37	2.3	3	4	9	7
CAP-Gly domain-containing linker protein 1 OS=Homo sapiens OX=9606 GN=CLIP1 PE=1 SV=2	CLIP1_HUMAN	CLIP1	162 kDa	0.64	1.6		3	8	4	3
Importin subunit alpha-3 OS=Homo sapiens OX=9606 GN=KPNA4 PE=1 SV=1	IMA3_HUMAN	KPNA4	58 kDa	0.37	INF		8
Phosphoglucomutase-2 OS=Homo sapiens OX=9606 GN=PGM2 PE=1 SV=4	PGM2_HUMAN	PGM2	68 kDa	0.73	1.3		9	5	5	3	3
Serine/threonine-protein phosphatase 2A activator OS=Homo sapiens OX=9606 GN=PTPA PE=1 SV=3	PTPA_HUMAN	PTPA	41 kDa	0.46	1.5	4	7	5	5	6
Poly(U)-binding-splicing factor PUF60 OS=Homo sapiens OX=9606 GN=PUF60 PE=1 SV=1	PUF60_HUMAN	PUF60	60 kDa	0.86	0.9		4	10	9	4	3
60S ribosomal protein L37a OS=Homo sapiens OX=9606 GN=RPL37A PE=1 SV=2	RL37A_HUMAN	RPL37A	10 kDa	0.12	0				9	8
60S ribosomal protein L36 OS=Homo sapiens OX=9606 GN=RPL36 PE=1 SV=3	RL36_HUMAN	RPL36	12 kDa	0.2	0.2		5		13	15
40S ribosomal protein S20 OS=Homo sapiens OX=9606 GN=RPS20 PE=1 SV=1	RS20_HUMAN	RPS20	13 kDa	0.26	0.3		5		9	10
ATP-dependent RNA helicase DDX50 OS=Homo sapiens OX=9606 GN=DDX50 PE=1 SV=1	DDX50_HUMAN	DDX50	83 kDa	0.37	INF			8
U4/U6.U5 tri-snRNP-associated protein 2 OS=Homo sapiens OX=9606 GN=USP39 PE=1 SV=2	SNUT2_HUMAN	USP39	65 kDa	1	1	2	4	6	6	3	3
SAFB-like transcription modulator OS=Homo sapiens OX=9606 GN=SLTM PE=1 SV=2	SLTM_HUMAN	SLTM	117 kDa	0.68	0.6		7		5	6
Twinfilin-1 OS=Homo sapiens OX=9606 GN=TWF1 PE=1 SV=3	TWF1_HUMAN	TWF1	40 kDa	0.17	2.2	4	9	9	6	4
Dolichol-phosphate mannosyltransferase subunit 1 OS=Homo sapiens OX=9606 GN=DPM1 PE=1 SV=1	DPM1_HUMAN	DPM1	30 kDa	0.33	1.9	7	5	3	6		2
Lactotransferrin OS=Homo sapiens OX=9606 GN=LTF PE=1 SV=6	TRFL_HUMAN	LTF	78 kDa	0.43	0.6	8	2		4	5	8
ATP-dependent RNA helicase DHX29 OS=Homo sapiens OX=9606 GN=DHX29 PE=1 SV=2	DHX29_HUMAN	DHX29	155 kDa	0.33	2	5	2	9	4	4
Parafibromin OS=Homo sapiens OX=9606 GN=CDC73 PE=1 SV=1	CDC73_HUMAN	CDC73	61 kDa	0.66	1.3	2	5	6	6	4
60S ribosomal protein L29 OS=Homo sapiens OX=9606 GN=RPL29 PE=1 SV=2	RL29_HUMAN	RPL29	18 kDa	0.84	0.9		5	7		7	7
WD40 repeat-containing protein SMU1 OS=Homo sapiens OX=9606 GN=SMU1 PE=1 SV=2	SMU1_HUMAN	SMU1	58 kDa	0.49	2.7	3		13	6
ATP-binding cassette sub-family D member 3 OS=Homo sapiens OX=9606 GN=ABCD3 PE=1 SV=1	ABCD3_HUMAN	ABCD3	75 kDa	0.56	1.6		6	7	5	3
ATP-dependent DNA helicase Q1 OS=Homo sapiens OX=9606 GN=RECQL PE=1 SV=3	RECQ1_HUMAN	RECQL	73 kDa	0.28	4.5		6	12	4
Protein S100-P OS=Homo sapiens OX=9606 GN=S100P PE=1 SV=2	S100P_HUMAN	S100P	10 kDa	0.73	0.6		8			14
Ubiquilin-2 OS=Homo sapiens OX=9606 GN=UBQLN2 PE=1 SV=2	UBQL2_HUMAN	UBQLN2	66 kDa	0.37	INF		8
60S ribosomal protein L35 OS=Homo sapiens OX=9606 GN=RPL35 PE=1 SV=2	RL35_HUMAN	RPL35	15 kDa	0.18	0.1		3		9	12
60S ribosomal protein L31 OS=Homo sapiens OX=9606 GN=RPL31 PE=1 SV=1	RL31_HUMAN	RPL31	14 kDa	0.21	0.2		3		7	12
Glycylpeptide N-tetradecanoyltransferase 1 OS=Homo sapiens OX=9606 GN=NMT1 PE=1 SV=2	NMT1_HUMAN	NMT1	57 kDa	0.065	2.1	4	4	7	3	2	2
La-related protein 4 OS=Homo sapiens OX=9606 GN=LARP4 PE=1 SV=3	LARP4_HUMAN	LARP4	81 kDa	0.19	0.7	3	6	4	5	7	6
Synaptosomal-associated protein 23 OS=Homo sapiens OX=9606 GN=SNAP23 PE=1 SV=1	SNP23_HUMAN	SNAP23	23 kDa	0.094	2.8	4	9	9	4	4
Deoxyuridine 5'-triphosphate nucleotidohydrolase, mitochondrial OS=Homo sapiens OX=9606 GN=DUT PE=1 SV=4	DUT_HUMAN	DUT	27 kDa	0.53	1.7	3	7	4		8
Calcium-regulated heat-stable protein 1 OS=Homo sapiens OX=9606 GN=CARHSP1 PE=1 SV=2	CHSP1_HUMAN	CARHSP1	16 kDa	0.87	1.2		3	3		5
Crk-like protein OS=Homo sapiens OX=9606 GN=CRKL PE=1 SV=1	CRKL_HUMAN	CRKL	34 kDa	0.48	1.5	3	9	5	5	6
AP-3 complex subunit delta-1 OS=Homo sapiens OX=9606 GN=AP3D1 PE=1 SV=1	AP3D1_HUMAN	AP3D1	130 kDa	0.75	0.8		6	4	8	5
Nucleolar protein 6 OS=Homo sapiens OX=9606 GN=NOL6 PE=1 SV=2	NOL6_HUMAN	NOL6	128 kDa	0.19	2.8	3	6	5	5
Double-stranded RNA-binding protein Staufen homolog 1 OS=Homo sapiens OX=9606 GN=STAU1 PE=1 SV=2	STAU1_HUMAN	STAU1	63 kDa	0.64	1.4	2	4	5	2	6
Polyribonucleotide nucleotidyltransferase 1, mitochondrial OS=Homo sapiens OX=9606 GN=PNPT1 PE=1 SV=2	PNPT1_HUMAN	PNPT1	86 kDa	0.36	2.8		6	8	5
Receptor expression-enhancing protein 5 OS=Homo sapiens OX=9606 GN=REEP5 PE=1 SV=3	REEP5_HUMAN	REEP5	21 kDa	0.32	0.4		6		5	8	2
Mediator of DNA damage checkpoint protein 1 OS=Homo sapiens OX=9606 GN=MDC1 PE=1 SV=3	MDC1_HUMAN	MDC1	227 kDa	0.22	0.1		2		5	10
Protein FAM50A OS=Homo sapiens OX=9606 GN=FAM50A PE=1 SV=2	FA50A_HUMAN	FAM50A	40 kDa	0.85	1.3		4			3
Long-chain-fatty-acid--CoA ligase ACSBG1 OS=Homo sapiens OX=9606 GN=ACSBG1 PE=2 SV=2	ACBG1_HUMAN	ACSBG1	81 kDa	0.37	0					3
RNA-binding protein 3 OS=Homo sapiens OX=9606 GN=RBM3 PE=1 SV=1	RBM3_HUMAN	RBM3	17 kDa	0.61	0.4		6			15
40S ribosomal protein S27 OS=Homo sapiens OX=9606 GN=RPS27 PE=1 SV=3	RS27_HUMAN	RPS27	9 kDa	0.18	0.1		3		11	10
Ubiquitin-conjugating enzyme E2 variant 2 OS=Homo sapiens OX=9606 GN=UBE2V2 PE=1 SV=4	UB2V2_HUMAN	UBE2V2	16 kDa	0.37	INF		9
Cullin-3 OS=Homo sapiens OX=9606 GN=CUL3 PE=1 SV=2	CUL3_HUMAN	CUL3	89 kDa	0.45	0.6		6	5	7	9	2
Cytochrome b5 type B OS=Homo sapiens OX=9606 GN=CYB5B PE=1 SV=2	CYB5B_HUMAN	CYB5B	16 kDa	0.016	1.9	6	6	5	3	2	4
Endoplasmic reticulum aminopeptidase 1 OS=Homo sapiens OX=9606 GN=ERAP1 PE=1 SV=3	ERAP1_HUMAN	ERAP1	107 kDa	0.54	1.3	6	3	5	6	2	3
Dystonin OS=Homo sapiens OX=9606 GN=DST PE=1 SV=4	DYST_HUMAN	DST	861 kDa	0.37	0					2
Putative ATP-dependent RNA helicase DHX30 OS=Homo sapiens OX=9606 GN=DHX30 PE=1 SV=1	DHX30_HUMAN	DHX30	134 kDa	0.025	0.3	4		3	7	6	7
Rho GTPase-activating protein 1 OS=Homo sapiens OX=9606 GN=ARHGAP1 PE=1 SV=1	RHG01_HUMAN	ARHGAP1	50 kDa	0.58	1.4	5	3	6	3	7
Annexin A11 OS=Homo sapiens OX=9606 GN=ANXA11 PE=1 SV=1	ANX11_HUMAN	ANXA11	54 kDa	0.44	1.7	3	7	7	8	2
AP-2 complex subunit alpha-2 OS=Homo sapiens OX=9606 GN=AP2A2 PE=1 SV=2	AP2A2_HUMAN	AP2A2	104 kDa	0.094	3	5	9	4	3	3
Platelet-activating factor acetylhydrolase IB subunit gamma OS=Homo sapiens OX=9606 GN=PAFAH1B3 PE=1 SV=1	PA1B3_HUMAN	PAFAH1B3	26 kDa	0.57	1.4	5	3	3	5	3
Protein SGT1 homolog OS=Homo sapiens OX=9606 GN=SUGT1 PE=1 SV=3	SGT1_HUMAN	SUGT1	41 kDa	0.74	0.8	2	6	4	8	7
AFG3-like protein 2 OS=Homo sapiens OX=9606 GN=AFG3L2 PE=1 SV=2	AFG32_HUMAN	AFG3L2	89 kDa	0.25	2.5	2	2	6	2	2
Epithelial cell adhesion molecule OS=Homo sapiens OX=9606 GN=EPCAM PE=1 SV=2	EPCAM_HUMAN	EPCAM	35 kDa	0.34	2.4		9	8	3	4
Adenylate kinase isoenzyme 1 OS=Homo sapiens OX=9606 GN=AK1 PE=1 SV=3	KAD1_HUMAN	AK1	22 kDa	0.87	0.9	6	5		3	4	5
Anillin OS=Homo sapiens OX=9606 GN=ANLN PE=1 SV=2	ANLN_HUMAN	ANLN	124 kDa	0.065	0.3		3		4	3	4
Sickle tail protein homolog OS=Homo sapiens OX=9606 GN=KIAA1217 PE=1 SV=2	SKT_HUMAN	KIAA1217	214 kDa	0.77	1.6	8				5
Serine/arginine repetitive matrix protein 1 OS=Homo sapiens OX=9606 GN=SRRM1 PE=1 SV=2	SRRM1_HUMAN	SRRM1	102 kDa	0.71	0.7		4		3		3
Lysosome-associated membrane glycoprotein 2 OS=Homo sapiens OX=9606 GN=LAMP2 PE=1 SV=2	LAMP2_HUMAN	LAMP2	45 kDa	0.13	2.2	6	5	9		4	5
Cleavage stimulation factor subunit 2 OS=Homo sapiens OX=9606 GN=CSTF2 PE=1 SV=1	CSTF2_HUMAN	CSTF2	61 kDa	0.88	1.1		4	5	5	3
Transportin-3 OS=Homo sapiens OX=9606 GN=TNPO3 PE=1 SV=3	TNPO3_HUMAN	TNPO3	104 kDa	0.39	2.6	4		9		3	2
Golgi resident protein GCP60 OS=Homo sapiens OX=9606 GN=ACBD3 PE=1 SV=4	GCP60_HUMAN	ACBD3	61 kDa	0.35	2.8		9	8	6
Monocarboxylate transporter 1 OS=Homo sapiens OX=9606 GN=SLC16A1 PE=1 SV=3	MOT1_HUMAN	SLC16A1	54 kDa	0.18	INF		3	7
Immunoglobulin superfamily member 3 OS=Homo sapiens OX=9606 GN=IGSF3 PE=2 SV=3	IGSF3_HUMAN	IGSF3	135 kDa	0.28	5.5		3	8	2
Quinone oxidoreductase OS=Homo sapiens OX=9606 GN=CRYZ PE=1 SV=1	QOR_HUMAN	CRYZ	35 kDa	0.099	3.2	3	9	7	3	3
Calcium homeostasis endoplasmic reticulum protein OS=Homo sapiens OX=9606 GN=CHERP PE=1 SV=3	CHERP_HUMAN	CHERP	104 kDa	0.065	3.7	4	3	4	3
Oxysterol-binding protein-related protein 9 OS=Homo sapiens OX=9606 GN=OSBPL9 PE=1 SV=2	OSBL9_HUMAN	OSBPL9	83 kDa	0.013	0.3		2	3	7	5	7
BAG family molecular chaperone regulator 2 OS=Homo sapiens OX=9606 GN=BAG2 PE=1 SV=1	BAG2_HUMAN	BAG2	24 kDa	0.3	3.4		10	7		5
FAS-associated factor 2 OS=Homo sapiens OX=9606 GN=FAF2 PE=1 SV=2	FAF2_HUMAN	FAF2	53 kDa	0.2	4.4	4	4	14	5
Procollagen-lysine,2-oxoglutarate 5-dioxygenase 3 OS=Homo sapiens OX=9606 GN=PLOD3 PE=1 SV=1	PLOD3_HUMAN	PLOD3	85 kDa	0.52	1.7	6	3	5	8
Cytochrome c oxidase subunit 4 isoform 1, mitochondrial OS=Homo sapiens OX=9606 GN=COX4I1 PE=1 SV=1	COX41_HUMAN	COX4I1	20 kDa	0.2	0.2		4		10	12
Ferritin light chain OS=Homo sapiens OX=9606 GN=FTL PE=1 SV=2	FRIL_HUMAN	FTL	20 kDa	0.2	INF		17	6
Splicing factor 3B subunit 4 OS=Homo sapiens OX=9606 GN=SF3B4 PE=1 SV=1	SF3B4_HUMAN	SF3B4	44 kDa	0.66	1.2	5	3	9	7	4	3
Symplekin OS=Homo sapiens OX=9606 GN=SYMPK PE=1 SV=2	SYMPK_HUMAN	SYMPK	141 kDa	0.21	0.6	4	4	3	9	5	4
DNA replication licensing factor MCM5 OS=Homo sapiens OX=9606 GN=MCM5 PE=1 SV=5	MCM5_HUMAN	MCM5	82 kDa	0.91	1.1		3	9	5	4	2
Enolase-phosphatase E1 OS=Homo sapiens OX=9606 GN=ENOPH1 PE=1 SV=1	ENOPH_HUMAN	ENOPH1	29 kDa	0.07	2.6	8	8	5	5		3
Alkyldihydroxyacetonephosphate synthase, peroxisomal OS=Homo sapiens OX=9606 GN=AGPS PE=1 SV=1	ADAS_HUMAN	AGPS	73 kDa	0.22	2.5	2	9	9	5	3
Probable ATP-dependent RNA helicase DDX27 OS=Homo sapiens OX=9606 GN=DDX27 PE=1 SV=2	DDX27_HUMAN	DDX27	90 kDa	0.47	0.7	3		4	4	3	3
Glucosamine 6-phosphate N-acetyltransferase OS=Homo sapiens OX=9606 GN=GNPNAT1 PE=1 SV=1	GNA1_HUMAN	GNPNAT1	21 kDa	0.22	2.8	4	7	3			5
NADPH:adrenodoxin oxidoreductase, mitochondrial OS=Homo sapiens OX=9606 GN=FDXR PE=1 SV=3	ADRO_HUMAN	FDXR	54 kDa	0.72	1.3		4	4	2	4
Luc7-like protein 3 OS=Homo sapiens OX=9606 GN=LUC7L3 PE=1 SV=2	LC7L3_HUMAN	LUC7L3	51 kDa	0.094	5.5	4	6	12			4
Nucleobindin-1 OS=Homo sapiens OX=9606 GN=NUCB1 PE=1 SV=4	NUCB1_HUMAN	NUCB1	54 kDa	0.093	3.8	6	2	7	2	2
RNA helicase aquarius OS=Homo sapiens OX=9606 GN=AQR PE=1 SV=4	AQR_HUMAN	AQR	171 kDa	0.37	3		3	6	3
Formin-like protein 2 OS=Homo sapiens OX=9606 GN=FMNL2 PE=1 SV=3	FMNL2_HUMAN	FMNL2	123 kDa	0.42	2.8		10	4	5
Actin-like protein 6A OS=Homo sapiens OX=9606 GN=ACTL6A PE=1 SV=1	ACL6A_HUMAN	ACTL6A	47 kDa	0.39	1.8	3	4	9	5	4
Hsp70-binding protein 1 OS=Homo sapiens OX=9606 GN=HSPBP1 PE=1 SV=1	HPBP1_HUMAN	HSPBP1	39 kDa	0.67	1.5		6	9	8	2
Protein FAM49B OS=Homo sapiens OX=9606 GN=FAM49B PE=1 SV=1	FA49B_HUMAN	FAM49B	37 kDa	0.39	2.6	3	12	3	7
Complement decay-accelerating factor OS=Homo sapiens OX=9606 GN=CD55 PE=1 SV=4	DAF_HUMAN	CD55	41 kDa	0.13	INF		7	5
40S ribosomal protein S21 OS=Homo sapiens OX=9606 GN=RPS21 PE=1 SV=1	RS21_HUMAN	RPS21	9 kDa	0.17	0.1		2		8	13
40S ribosomal protein S28 OS=Homo sapiens OX=9606 GN=RPS28 PE=1 SV=1	RS28_HUMAN	RPS28	8 kDa	0.14	0.07		2		13	15
Small nuclear ribonucleoprotein F OS=Homo sapiens OX=9606 GN=SNRPF PE=1 SV=1	RUXF_HUMAN	SNRPF	10 kDa	0.12	0				15	12
Ribose-5-phosphate isomerase OS=Homo sapiens OX=9606 GN=RPIA PE=1 SV=3	RPIA_HUMAN	RPIA	33 kDa	0.18	1.7	7	4	3	3	2	3
Aspartyl aminopeptidase OS=Homo sapiens OX=9606 GN=DNPEP PE=1 SV=1	DNPEP_HUMAN	DNPEP	52 kDa	0.68	1.5	2	2	5	6
MOB kinase activator 1A OS=Homo sapiens OX=9606 GN=MOB1A PE=1 SV=4	MOB1A_HUMAN	MOB1A	25 kDa	0.88	1.1	4	3	4	3	7
Mannose-P-dolichol utilization defect 1 protein OS=Homo sapiens OX=9606 GN=MPDU1 PE=1 SV=2	MPU1_HUMAN	MPDU1	27 kDa	0.8	1.2	3	3	9	3	3	7
Sortilin OS=Homo sapiens OX=9606 GN=SORT1 PE=1 SV=3	SORT_HUMAN	SORT1	92 kDa	0.052	3.8	6	4	9	2	3
39S ribosomal protein L12, mitochondrial OS=Homo sapiens OX=9606 GN=MRPL12 PE=1 SV=2	RM12_HUMAN	MRPL12	21 kDa	0.48	1.4	4	5	5		5	5
Acyl-protein thioesterase 2 OS=Homo sapiens OX=9606 GN=LYPLA2 PE=1 SV=1	LYPA2_HUMAN	LYPLA2	25 kDa	0.64	1.6	2	6			2	3
Zinc finger CCCH domain-containing protein 11A OS=Homo sapiens OX=9606 GN=ZC3H11A PE=1 SV=3	ZC11A_HUMAN	ZC3H11A	89 kDa	0.37	2.7	4	4			3
N-alpha-acetyltransferase 50 OS=Homo sapiens OX=9606 GN=NAA50 PE=1 SV=1	NAA50_HUMAN	NAA50	19 kDa	0.43	2.4		7	5			5
Pumilio homolog 3 OS=Homo sapiens OX=9606 GN=PUM3 PE=1 SV=3	PUM3_HUMAN	PUM3	74 kDa	0.91	1.1		4	7	6	4
Golgin subfamily A member 4 OS=Homo sapiens OX=9606 GN=GOLGA4 PE=1 SV=1	GOGA4_HUMAN	GOLGA4	261 kDa	0.17	INF		11	5
Cytoplasmic dynein 1 light intermediate chain 2 OS=Homo sapiens OX=9606 GN=DYNC1LI2 PE=1 SV=1	DC1L2_HUMAN	DYNC1LI2	54 kDa	0.9	1.1	3		7	4	5
Beta-1,4-galactosyltransferase 1 OS=Homo sapiens OX=9606 GN=B4GALT1 PE=1 SV=5	B4GT1_HUMAN	B4GALT1	44 kDa	0.049	5.7	3	7	7	3
Pre-rRNA-processing protein TSR1 homolog OS=Homo sapiens OX=9606 GN=TSR1 PE=1 SV=1	TSR1_HUMAN	TSR1	92 kDa	0.88	0.9			6	2	3	2
Golgi to ER traffic protein 4 homolog OS=Homo sapiens OX=9606 GN=GET4 PE=1 SV=1	GET4_HUMAN	GET4	37 kDa	0.35	1.6	4	6	6	6	4
Protein DEK OS=Homo sapiens OX=9606 GN=DEK PE=1 SV=1	DEK_HUMAN	DEK	43 kDa	0.56	1.7	2	3	12	6	4
Inorganic pyrophosphatase 2, mitochondrial OS=Homo sapiens OX=9606 GN=PPA2 PE=1 SV=2	IPYR2_HUMAN	PPA2	38 kDa	0.59	1.8		4	5	5
Mitochondrial import receptor subunit TOM34 OS=Homo sapiens OX=9606 GN=TOMM34 PE=1 SV=2	TOM34_HUMAN	TOMM34	35 kDa	0.079	2.6	4	7	7	4	3
Replication factor C subunit 4 OS=Homo sapiens OX=9606 GN=RFC4 PE=1 SV=2	RFC4_HUMAN	RFC4	40 kDa	0.25	2.4	5	11	3	4	4
DNA-directed RNA polymerases I, II, and III subunit RPABC3 OS=Homo sapiens OX=9606 GN=POLR2H PE=1 SV=4	RPAB3_HUMAN	POLR2H	17 kDa	0.53	0.5		9		7	11
Serine/threonine-protein phosphatase 4 regulatory subunit 3A OS=Homo sapiens OX=9606 GN=PPP4R3A PE=1 SV=1	P4R3A_HUMAN	PPP4R3A	95 kDa	0.12	1.4	4	4	5	4	3	2
Protein LSM12 homolog OS=Homo sapiens OX=9606 GN=LSM12 PE=1 SV=2	LSM12_HUMAN	LSM12	22 kDa	0.19	2.1	7	3	7	4		4
Importin subunit alpha-4 OS=Homo sapiens OX=9606 GN=KPNA3 PE=1 SV=2	IMA4_HUMAN	KPNA3	58 kDa	0.49	1.4	4	3	6	4	5
YrdC domain-containing protein, mitochondrial OS=Homo sapiens OX=9606 GN=YRDC PE=1 SV=1	YRDC_HUMAN	YRDC	29 kDa	0.091	2.1	5	5	5	4		3
Collagen alpha-2(IV) chain OS=Homo sapiens OX=9606 GN=COL4A2 PE=1 SV=4	CO4A2_HUMAN	COL4A2	168 kDa	0.14	3	4	5	3	4
Superoxide dismutase [Mn], mitochondrial OS=Homo sapiens OX=9606 GN=SOD2 PE=1 SV=3	SODM_HUMAN	SOD2	25 kDa	0.065	2.8	6	4	7		4	2
U3 small nucleolar RNA-associated protein 15 homolog OS=Homo sapiens OX=9606 GN=UTP15 PE=1 SV=3	UTP15_HUMAN	UTP15	58 kDa	0.9	1.1		2	7	3	5
DnaJ homolog subfamily C member 7 OS=Homo sapiens OX=9606 GN=DNAJC7 PE=1 SV=2	DNJC7_HUMAN	DNAJC7	56 kDa	1	1		4	6	6		4
Heat shock protein beta-8 OS=Homo sapiens OX=9606 GN=HSPB8 PE=1 SV=1	HSPB8_HUMAN	HSPB8	22 kDa	0.072	3.5	4	5	5	4
Cleavage and polyadenylation specificity factor subunit 7 OS=Homo sapiens OX=9606 GN=CPSF7 PE=1 SV=1	CPSF7_HUMAN	CPSF7	52 kDa	0.77	0.6			5		8
Calcium load-activated calcium channel OS=Homo sapiens OX=9606 GN=TMCO1 PE=1 SV=1	TMCO1_HUMAN	TMCO1	21 kDa	0.55	1.6		6	7	4		4
Protein XRP2 OS=Homo sapiens OX=9606 GN=RP2 PE=1 SV=4	XRP2_HUMAN	RP2	40 kDa	0.034	4.2	6	6	5	4
Tropomodulin-3 OS=Homo sapiens OX=9606 GN=TMOD3 PE=1 SV=1	TMOD3_HUMAN	TMOD3	40 kDa	0.13	INF		7	5
TATA element modulatory factor OS=Homo sapiens OX=9606 GN=TMF1 PE=1 SV=2	TMF1_HUMAN	TMF1	123 kDa	0.37	INF		3
Phosphatidylinositol 4-kinase alpha OS=Homo sapiens OX=9606 GN=PI4KA PE=1 SV=4	PI4KA_HUMAN	PI4KA	237 kDa	0.3	1.7	6	5	3	3	5
Replication protein A 32 kDa subunit OS=Homo sapiens OX=9606 GN=RPA2 PE=1 SV=1	RFA2_HUMAN	RPA2	29 kDa	0.44	1.7	2	7	3	3	4
RNA-binding protein 47 OS=Homo sapiens OX=9606 GN=RBM47 PE=1 SV=2	RBM47_HUMAN	RBM47	64 kDa	0.47	1.9		8	7	5	3
DnaJ homolog subfamily B member 11 OS=Homo sapiens OX=9606 GN=DNAJB11 PE=1 SV=1	DJB11_HUMAN	DNAJB11	41 kDa	0.32	2.3	3	7	4		6
Serine hydroxymethyltransferase, cytosolic OS=Homo sapiens OX=9606 GN=SHMT1 PE=1 SV=1	GLYC_HUMAN	SHMT1	53 kDa	0.37	INF			8
DNA ligase 3 OS=Homo sapiens OX=9606 GN=LIG3 PE=1 SV=2	DNLI3_HUMAN	LIG3	113 kDa	0.37	1.2	3	5	3	3	3	3
Lysosome-associated membrane glycoprotein 1 OS=Homo sapiens OX=9606 GN=LAMP1 PE=1 SV=3	LAMP1_HUMAN	LAMP1	45 kDa	0.26	4		5	7		3
Methyltransferase-like protein 7A OS=Homo sapiens OX=9606 GN=METTL7A PE=1 SV=1	MET7A_HUMAN	METTL7A	28 kDa	0.42	0.3		3		2		8
V-type proton ATPase subunit H OS=Homo sapiens OX=9606 GN=ATP6V1H PE=1 SV=1	VATH_HUMAN	ATP6V1H	56 kDa	0.027	6.3	7	4	8	3
Transformer-2 protein homolog alpha OS=Homo sapiens OX=9606 GN=TRA2A PE=1 SV=1	TRA2A_HUMAN	TRA2A	33 kDa	1	1	4	4		5	3
Vacuolar protein sorting-associated protein VTA1 homolog OS=Homo sapiens OX=9606 GN=VTA1 PE=1 SV=1	VTA1_HUMAN	VTA1	34 kDa	0.14	INF	3	5
COP9 signalosome complex subunit 3 OS=Homo sapiens OX=9606 GN=COPS3 PE=1 SV=3	CSN3_HUMAN	COPS3	48 kDa	0.13	INF		7	5
Equilibrative nucleoside transporter 1 OS=Homo sapiens OX=9606 GN=SLC29A1 PE=1 SV=3	S29A1_HUMAN	SLC29A1	50 kDa	0.18	INF	5		2
ER membrane protein complex subunit 1 OS=Homo sapiens OX=9606 GN=EMC1 PE=1 SV=1	EMC1_HUMAN	EMC1	112 kDa	0.52	2	4		4	4
Carboxymethylenebutenolidase homolog OS=Homo sapiens OX=9606 GN=CMBL PE=1 SV=1	CMBL_HUMAN	CMBL	28 kDa	0.06	4	5	4	3			3
Cytochrome b-c1 complex subunit 1, mitochondrial OS=Homo sapiens OX=9606 GN=UQCRC1 PE=1 SV=3	QCR1_HUMAN	UQCRC1	53 kDa	0.21	2.4	2	7	8	3	4
MKI67 FHA domain-interacting nucleolar phosphoprotein OS=Homo sapiens OX=9606 GN=NIFK PE=1 SV=1	MK67I_HUMAN	NIFK	34 kDa	0.33	1.8	3	6	7	3	6
E3 ubiquitin-protein ligase listerin OS=Homo sapiens OX=9606 GN=LTN1 PE=1 SV=6	LTN1_HUMAN	LTN1	201 kDa	0.13	3	5	6	4	5
Melanoma-associated antigen D2 OS=Homo sapiens OX=9606 GN=MAGED2 PE=1 SV=2	MAGD2_HUMAN	MAGED2	65 kDa	0.62	1.4		7	7	3	5	2
Junctional adhesion molecule A OS=Homo sapiens OX=9606 GN=F11R PE=1 SV=1	JAM1_HUMAN	F11R	33 kDa	0.27	3.2		9	7	3	2
Glucose-6-phosphate 1-dehydrogenase OS=Homo sapiens OX=9606 GN=G6PD PE=1 SV=4	G6PD_HUMAN	G6PD	59 kDa	0.27	8.5	4		13	2
Sorting nexin-6 OS=Homo sapiens OX=9606 GN=SNX6 PE=1 SV=1	SNX6_HUMAN	SNX6	47 kDa	0.13	INF		4	6
Putative small nuclear ribonucleoprotein G-like protein 15 OS=Homo sapiens OX=9606 GN=SNRPGP15 PE=5 SV=2	RUXGL_HUMAN	SNRPGP15	9 kDa	0.14	0				8	13
U3 small nucleolar ribonucleoprotein protein IMP4 OS=Homo sapiens OX=9606 GN=IMP4 PE=1 SV=1	IMP4_HUMAN	IMP4	34 kDa	0.37	INF			2
14 kDa phosphohistidine phosphatase OS=Homo sapiens OX=9606 GN=PHPT1 PE=1 SV=1	PHP14_HUMAN	PHPT1	14 kDa	0.34	0.3		6		7	12
60S ribosomal protein L22 OS=Homo sapiens OX=9606 GN=RPL22 PE=1 SV=2	RL22_HUMAN	RPL22	15 kDa	0.21	0.2		4		10	11
Adenylate kinase isoenzyme 6 OS=Homo sapiens OX=9606 GN=AK6 PE=1 SV=1	KAD6_HUMAN	AK6	20 kDa	0.16	0.8	3	3	3	4	5	3
Endoglin OS=Homo sapiens OX=9606 GN=ENG PE=1 SV=2	EGLN_HUMAN	ENG	71 kDa	0.055	1.6	6	4	6	4	3	3
Cytoplasmic dynein 2 heavy chain 1 OS=Homo sapiens OX=9606 GN=DYNC2H1 PE=1 SV=4	DYHC2_HUMAN	DYNC2H1	493 kDa	0.12	INF	2	2
Phosphatidylinositol 4-phosphate 3-kinase C2 domain-containing subunit alpha OS=Homo sapiens OX=9606 GN=PIK3C2A PE=1 SV=2	P3C2A_HUMAN	PIK3C2A	191 kDa	0.067	4	4	5	7	4
Target of Myb protein 1 OS=Homo sapiens OX=9606 GN=TOM1 PE=1 SV=2	TOM1_HUMAN	TOM1	54 kDa	0.36	1.7	3	5	7	4		5
Probable 28S rRNA (cytosine-C(5))-methyltransferase OS=Homo sapiens OX=9606 GN=NSUN5 PE=1 SV=2	NSUN5_HUMAN	NSUN5	47 kDa	0.041	3.2	6	5	8	4	2
NADH dehydrogenase [ubiquinone] iron-sulfur protein 8, mitochondrial OS=Homo sapiens OX=9606 GN=NDUFS8 PE=1 SV=1	NDUS8_HUMAN	NDUFS8	24 kDa	0.13	INF	3	2
Vacuolar protein sorting-associated protein 4B OS=Homo sapiens OX=9606 GN=VPS4B PE=1 SV=2	VPS4B_HUMAN	VPS4B	49 kDa	0.42	2.2		8	5	2	4
Thioredoxin-related transmembrane protein 2 OS=Homo sapiens OX=9606 GN=TMX2 PE=1 SV=1	TMX2_HUMAN	TMX2	34 kDa	0.16	INF		4	2
Transmembrane protein 41B OS=Homo sapiens OX=9606 GN=TMEM41B PE=1 SV=1	TM41B_HUMAN	TMEM41B	33 kDa	1	1		4	3	2	5
26S proteasome non-ATPase regulatory subunit 10 OS=Homo sapiens OX=9606 GN=PSMD10 PE=1 SV=1	PSD10_HUMAN	PSMD10	24 kDa	0.35	2.1	3	6	6		7
5'-AMP-activated protein kinase subunit gamma-1 OS=Homo sapiens OX=9606 GN=PRKAG1 PE=1 SV=1	AAKG1_HUMAN	PRKAG1	38 kDa	0.53	2		5	7	6
Treacle protein OS=Homo sapiens OX=9606 GN=TCOF1 PE=1 SV=3	TCOF_HUMAN	TCOF1	152 kDa	0.073	2.6	5	3	5	3	2
Glyoxylate reductase/hydroxypyruvate reductase OS=Homo sapiens OX=9606 GN=GRHPR PE=1 SV=1	GRHPR_HUMAN	GRHPR	36 kDa	0.11	3.5	3	5	6	4
Sterol O-acyltransferase 1 OS=Homo sapiens OX=9606 GN=SOAT1 PE=1 SV=3	SOAT1_HUMAN	SOAT1	65 kDa	0.25	7		4	10	2
Disco-interacting protein 2 homolog B OS=Homo sapiens OX=9606 GN=DIP2B PE=1 SV=3	DIP2B_HUMAN	DIP2B	171 kDa	0.16	INF		4	8
Peptidyl-prolyl cis-trans isomerase FKBP1A OS=Homo sapiens OX=9606 GN=FKBP1A PE=1 SV=2	FKB1A_HUMAN	FKBP1A	12 kDa	0.19	0.2		4		13	11
Drebrin-like protein OS=Homo sapiens OX=9606 GN=DBNL PE=1 SV=1	DBNL_HUMAN	DBNL	48 kDa	0.49	1.4	7	2	4	2	5	2
Charged multivesicular body protein 1a OS=Homo sapiens OX=9606 GN=CHMP1A PE=1 SV=1	CHM1A_HUMAN	CHMP1A	22 kDa	0.77	0.9	5	4	2	4	3	5
NEDD8-activating enzyme E1 regulatory subunit OS=Homo sapiens OX=9606 GN=NAE1 PE=1 SV=1	ULA1_HUMAN	NAE1	60 kDa	0.42	1.7	2	4	6	5		2
H/ACA ribonucleoprotein complex subunit 1 OS=Homo sapiens OX=9606 GN=GAR1 PE=1 SV=1	GAR1_HUMAN	GAR1	22 kDa	0.77	1.2	5	5		4		4
28S ribosomal protein S29, mitochondrial OS=Homo sapiens OX=9606 GN=DAP3 PE=1 SV=1	RT29_HUMAN	DAP3	46 kDa	0.7	0.8		4	4	3	5	2
Cation-dependent mannose-6-phosphate receptor OS=Homo sapiens OX=9606 GN=M6PR PE=1 SV=1	MPRD_HUMAN	M6PR	31 kDa	0.12	2.8	3	8	6	2	4
Alpha-parvin OS=Homo sapiens OX=9606 GN=PARVA PE=1 SV=1	PARVA_HUMAN	PARVA	42 kDa	0.52	2	3		3	3
CDK5 regulatory subunit-associated protein 3 OS=Homo sapiens OX=9606 GN=CDK5RAP3 PE=1 SV=2	CK5P3_HUMAN	CDK5RAP3	57 kDa	0.051	4.7	3	5	6	3
Heme oxygenase 2 OS=Homo sapiens OX=9606 GN=HMOX2 PE=1 SV=2	HMOX2_HUMAN	HMOX2	36 kDa	0.23	5.3		10	6		3
Ubiquitin carboxyl-terminal hydrolase 24 OS=Homo sapiens OX=9606 GN=USP24 PE=1 SV=3	UBP24_HUMAN	USP24	294 kDa	0.42	2.5		3	2	2
Xaa-Pro aminopeptidase 1 OS=Homo sapiens OX=9606 GN=XPNPEP1 PE=1 SV=3	XPP1_HUMAN	XPNPEP1	70 kDa	0.55	1.7		5	5	2	4
Ribosome biogenesis protein BMS1 homolog OS=Homo sapiens OX=9606 GN=BMS1 PE=1 SV=1	BMS1_HUMAN	BMS1	146 kDa	0.35	4.5		2	7	2
Perilipin-3 OS=Homo sapiens OX=9606 GN=PLIN3 PE=1 SV=3	PLIN3_HUMAN	PLIN3	47 kDa	0.16	3	4	4	7		5
Tubulin-specific chaperone D OS=Homo sapiens OX=9606 GN=TBCD PE=1 SV=2	TBCD_HUMAN	TBCD	133 kDa	0.4	1.7	3	7	4	6	2
Regulation of nuclear pre-mRNA domain-containing protein 1B OS=Homo sapiens OX=9606 GN=RPRD1B PE=1 SV=1	RPR1B_HUMAN	RPRD1B	37 kDa	0.49	1.5	3	6	3	5	3
Serine/threonine-protein phosphatase 4 catalytic subunit OS=Homo sapiens OX=9606 GN=PPP4C PE=1 SV=1	PP4C_HUMAN	PPP4C	35 kDa	0.46	2.4	4	8		5
Cystatin-B OS=Homo sapiens OX=9606 GN=CSTB PE=1 SV=2	CYTB_HUMAN	CSTB	11 kDa	0.23	0.2		4		8	10
Guanine nucleotide-binding protein G(s) subunit alpha isoforms XLas OS=Homo sapiens OX=9606 GN=GNAS PE=1 SV=2	GNAS1_HUMAN	GNAS	111 kDa	0.37	INF		7
ATP synthase subunit g, mitochondrial OS=Homo sapiens OX=9606 GN=ATP5L PE=1 SV=3	ATP5L_HUMAN	ATP5L	11 kDa	0.13	0				15	10
Creatine kinase B-type OS=Homo sapiens OX=9606 GN=CKB PE=1 SV=1	KCRB_HUMAN	CKB	43 kDa	0.21	INF		18	6
Cyclin-dependent kinase 4 OS=Homo sapiens OX=9606 GN=CDK4 PE=1 SV=2	CDK4_HUMAN	CDK4	34 kDa	0.37	INF		7
Testis-expressed protein 10 OS=Homo sapiens OX=9606 GN=TEX10 PE=1 SV=2	TEX10_HUMAN	TEX10	106 kDa	0.64	0.9	3	3	5	4	4	4
Serine/threonine-protein kinase 26 OS=Homo sapiens OX=9606 GN=STK26 PE=1 SV=2	STK26_HUMAN	STK26	47 kDa	0.29	1.3	5	4	3	4	3	2
Ubiquitin carboxyl-terminal hydrolase 10 OS=Homo sapiens OX=9606 GN=USP10 PE=1 SV=2	UBP10_HUMAN	USP10	87 kDa	0.83	0.8		3	2	4	2
Amidophosphoribosyltransferase OS=Homo sapiens OX=9606 GN=PPAT PE=1 SV=1	PUR1_HUMAN	PPAT	57 kDa	0.28	1.7	3	5	4	4	3
Cytoskeleton-associated protein 4 OS=Homo sapiens OX=9606 GN=CKAP4 PE=1 SV=2	CKAP4_HUMAN	CKAP4	66 kDa	0.084	6.5	2	4	7	2
COP9 signalosome complex subunit 8 OS=Homo sapiens OX=9606 GN=COPS8 PE=1 SV=1	CSN8_HUMAN	COPS8	23 kDa	0.014	3.8	4	5	6	2	2
Chromatin target of PRMT1 protein OS=Homo sapiens OX=9606 GN=CHTOP PE=1 SV=2	CHTOP_HUMAN	CHTOP	26 kDa	0.23	4.7		6	8		3
Kinesin-like protein KIF11 OS=Homo sapiens OX=9606 GN=KIF11 PE=1 SV=2	KIF11_HUMAN	KIF11	119 kDa	0.37	0				6
Pachytene checkpoint protein 2 homolog OS=Homo sapiens OX=9606 GN=TRIP13 PE=1 SV=2	PCH2_HUMAN	TRIP13	49 kDa	0.13	2.6	3	7	8	3	4
Gigaxonin OS=Homo sapiens OX=9606 GN=GAN PE=1 SV=1	GAN_HUMAN	GAN	68 kDa	0.18	3.6	2	9	7		5
N-alpha-acetyltransferase 10 OS=Homo sapiens OX=9606 GN=NAA10 PE=1 SV=1	NAA10_HUMAN	NAA10	26 kDa	0.41	2.2		8	5	3	3
Beta-hexosaminidase subunit beta OS=Homo sapiens OX=9606 GN=HEXB PE=1 SV=3	HEXB_HUMAN	HEXB	63 kDa	0.56	3		6			2
Rho-associated protein kinase 2 OS=Homo sapiens OX=9606 GN=ROCK2 PE=1 SV=4	ROCK2_HUMAN	ROCK2	161 kDa	0.37	INF		2
Exportin-7 OS=Homo sapiens OX=9606 GN=XPO7 PE=1 SV=3	XPO7_HUMAN	XPO7	124 kDa	0.56	1.7		6	4		4	2
Tyrosine--tRNA ligase, mitochondrial OS=Homo sapiens OX=9606 GN=YARS2 PE=1 SV=2	SYYM_HUMAN	YARS2	53 kDa	0.28	2.2	4	2	7	2	4
Aldehyde dehydrogenase family 16 member A1 OS=Homo sapiens OX=9606 GN=ALDH16A1 PE=1 SV=2	A16A1_HUMAN	ALDH16A1	85 kDa	0.92	0.9		6	6	9	4
Nuclear pore complex protein Nup85 OS=Homo sapiens OX=9606 GN=NUP85 PE=1 SV=1	NUP85_HUMAN	NUP85	75 kDa	0.56	1.6		6	7	5	3
AP-2 complex subunit mu OS=Homo sapiens OX=9606 GN=AP2M1 PE=1 SV=2	AP2M1_HUMAN	AP2M1	50 kDa	0.51	4			8	2
BRO1 domain-containing protein BROX OS=Homo sapiens OX=9606 GN=BROX PE=1 SV=1	BROX_HUMAN	BROX	46 kDa	0.26	4.3		5	8	3
Squalene synthase OS=Homo sapiens OX=9606 GN=FDFT1 PE=1 SV=1	FDFT_HUMAN	FDFT1	48 kDa	0.12	INF		9	12
Phosphatidylinositol transfer protein beta isoform OS=Homo sapiens OX=9606 GN=PITPNB PE=1 SV=2	PIPNB_HUMAN	PITPNB	32 kDa	0.88	1.1		5	3	5	2
Ribonucleoside-diphosphate reductase subunit M2 B OS=Homo sapiens OX=9606 GN=RRM2B PE=1 SV=1	RIR2B_HUMAN	RRM2B	41 kDa	0.12	INF		7	6
Annexin A4 OS=Homo sapiens OX=9606 GN=ANXA4 PE=1 SV=4	ANXA4_HUMAN	ANXA4	36 kDa	0.37	INF		6
Pre-mRNA-splicing factor ATP-dependent RNA helicase PRP16 OS=Homo sapiens OX=9606 GN=DHX38 PE=1 SV=2	PRP16_HUMAN	DHX38	141 kDa	0.29	0.8	3	4	2	4	3	5
Dynactin subunit 2 OS=Homo sapiens OX=9606 GN=DCTN2 PE=1 SV=4	DCTN2_HUMAN	DCTN2	44 kDa	0.39	1.4	3	7	4	2	4	4
Prolyl 4-hydroxylase subunit alpha-2 OS=Homo sapiens OX=9606 GN=P4HA2 PE=1 SV=1	P4HA2_HUMAN	P4HA2	61 kDa	0.74	1.4	2		8	5		2
Paired amphipathic helix protein Sin3a OS=Homo sapiens OX=9606 GN=SIN3A PE=1 SV=2	SIN3A_HUMAN	SIN3A	145 kDa	0.77	1.3		2	7	3	2	2
Nipped-B-like protein OS=Homo sapiens OX=9606 GN=NIPBL PE=1 SV=2	NIPBL_HUMAN	NIPBL	316 kDa	0.66	0.7		4	2	3	6
Protein ABHD11 OS=Homo sapiens OX=9606 GN=ABHD11 PE=1 SV=1	ABHDB_HUMAN	ABHD11	35 kDa	0.52	0.5			2	2	2
Arf-GAP domain and FG repeat-containing protein 1 OS=Homo sapiens OX=9606 GN=AGFG1 PE=1 SV=2	AGFG1_HUMAN	AGFG1	58 kDa	0.88	1.1		4	5	4	4
Cytochrome c1, heme protein, mitochondrial OS=Homo sapiens OX=9606 GN=CYC1 PE=1 SV=3	CY1_HUMAN	CYC1	35 kDa	0.67	0.8	4		5	7	3	2
ATP-dependent RNA helicase DDX24 OS=Homo sapiens OX=9606 GN=DDX24 PE=1 SV=1	DDX24_HUMAN	DDX24	96 kDa	0.78	1.4		5	2		5
Sorting nexin-18 OS=Homo sapiens OX=9606 GN=SNX18 PE=1 SV=2	SNX18_HUMAN	SNX18	69 kDa	0.49	0.6		2	3		4	5
BAG family molecular chaperone regulator 3 OS=Homo sapiens OX=9606 GN=BAG3 PE=1 SV=3	BAG3_HUMAN	BAG3	62 kDa	0.25	1.9	4	4	5	5	2
28S ribosomal protein S34, mitochondrial OS=Homo sapiens OX=9606 GN=MRPS34 PE=1 SV=2	RT34_HUMAN	MRPS34	26 kDa	0.77	0.8	4	3		3	6
1,2-dihydroxy-3-keto-5-methylthiopentene dioxygenase OS=Homo sapiens OX=9606 GN=ADI1 PE=1 SV=1	MTND_HUMAN	ADI1	21 kDa	0.42	2	2	4	2			4
COP9 signalosome complex subunit 4 OS=Homo sapiens OX=9606 GN=COPS4 PE=1 SV=1	CSN4_HUMAN	COPS4	46 kDa	0.56	0.6		3	4	4	8
Arfaptin-1 OS=Homo sapiens OX=9606 GN=ARFIP1 PE=1 SV=2	ARFP1_HUMAN	ARFIP1	42 kDa	0.12	INF		4	5
Casein kinase I isoform alpha OS=Homo sapiens OX=9606 GN=CSNK1A1 PE=1 SV=2	KC1A_HUMAN	CSNK1A1	39 kDa	0.49	1.8		5	4	3	2
Clathrin light chain A OS=Homo sapiens OX=9606 GN=CLTA PE=1 SV=1	CLCA_HUMAN	CLTA	27 kDa	0.56	0.6		4	2	4	6
Ras-related protein Rab-25 OS=Homo sapiens OX=9606 GN=RAB25 PE=1 SV=2	RAB25_HUMAN	RAB25	23 kDa	0.37	INF			4
NPC intracellular cholesterol transporter 2 OS=Homo sapiens OX=9606 GN=NPC2 PE=1 SV=1	NPC2_HUMAN	NPC2	17 kDa	0.85	0.9	2	4		4		3
Huntingtin-interacting protein 1-related protein OS=Homo sapiens OX=9606 GN=HIP1R PE=1 SV=2	HIP1R_HUMAN	HIP1R	119 kDa	0.12	4	4	6	2	3
Methylmalonyl-CoA mutase, mitochondrial OS=Homo sapiens OX=9606 GN=MUT PE=1 SV=4	MUTA_HUMAN	MUT	83 kDa	0.28	3.5		5	9	2	2
Cysteine--tRNA ligase, cytoplasmic OS=Homo sapiens OX=9606 GN=CARS PE=1 SV=3	SYCC_HUMAN	CARS	85 kDa	0.71	1.4		4	7	5	3
ER lumen protein-retaining receptor 1 OS=Homo sapiens OX=9606 GN=KDELR1 PE=1 SV=1	ERD21_HUMAN	KDELR1	25 kDa	0.28	2.5	4	2	9	2		4
Mitochondrial-processing peptidase subunit alpha OS=Homo sapiens OX=9606 GN=PMPCA PE=1 SV=2	MPPA_HUMAN	PMPCA	58 kDa	0.21	INF		6	2
Long-chain-fatty-acid--CoA ligase 3 OS=Homo sapiens OX=9606 GN=ACSL3 PE=1 SV=3	ACSL3_HUMAN	ACSL3	80 kDa	0.4	2.2		6	7	2	4
SNW domain-containing protein 1 OS=Homo sapiens OX=9606 GN=SNW1 PE=1 SV=1	SNW1_HUMAN	SNW1	61 kDa	0.71	1.4		3	7	5	2
PC4 and SFRS1-interacting protein OS=Homo sapiens OX=9606 GN=PSIP1 PE=1 SV=1	PSIP1_HUMAN	PSIP1	60 kDa	0.37	0.4			3	4	4
Uncharacterized protein C11orf98 OS=Homo sapiens OX=9606 GN=C11orf98 PE=4 SV=1	CK098_HUMAN	C11orf98	14 kDa	0.63	0.4		3			7
N-acetylglucosamine-6-sulfatase OS=Homo sapiens OX=9606 GN=GNS PE=1 SV=3	GNS_HUMAN	GNS	62 kDa	0.026	INF	2	6	4
Eukaryotic translation initiation factor 3 subunit J OS=Homo sapiens OX=9606 GN=EIF3J PE=1 SV=2	EIF3J_HUMAN	EIF3J	29 kDa	0.45	2		6	4	3	2
Dolichyl-diphosphooligosaccharide--protein glycosyltransferase subunit STT3B OS=Homo sapiens OX=9606 GN=STT3B PE=1 SV=1	STT3B_HUMAN	STT3B	94 kDa	0.18	INF		3	7
Protein dpy-30 homolog OS=Homo sapiens OX=9606 GN=DPY30 PE=1 SV=1	DPY30_HUMAN	DPY30	11 kDa	0.28	0.2		4		6	14
V-type proton ATPase subunit D OS=Homo sapiens OX=9606 GN=ATP6V1D PE=1 SV=1	VATD_HUMAN	ATP6V1D	28 kDa	0.74	0.9	4	3	3	2	4	5
Palmitoyl-protein thioesterase 1 OS=Homo sapiens OX=9606 GN=PPT1 PE=1 SV=1	PPT1_HUMAN	PPT1	34 kDa	0.26	2.4	3	5	4	5
Histone-lysine N-methyltransferase 2D OS=Homo sapiens OX=9606 GN=KMT2D PE=1 SV=2	KMT2D_HUMAN	KMT2D	593 kDa	0.37	0				3
Exosome complex component RRP41 OS=Homo sapiens OX=9606 GN=EXOSC4 PE=1 SV=3	EXOS4_HUMAN	EXOSC4	26 kDa	0.86	0.9	4	3		4		4
Proto-oncogene tyrosine-protein kinase Src OS=Homo sapiens OX=9606 GN=SRC PE=1 SV=3	SRC_HUMAN	SRC	60 kDa	0.12	0				4	4
Trimeric intracellular cation channel type B OS=Homo sapiens OX=9606 GN=TMEM38B PE=1 SV=1	TM38B_HUMAN	TMEM38B	33 kDa	0.4	2.5		5	5	4
Eukaryotic peptide chain release factor GTP-binding subunit ERF3A OS=Homo sapiens OX=9606 GN=GSPT1 PE=1 SV=1	ERF3A_HUMAN	GSPT1	56 kDa	0.85	0.8	3				4
Tryptophan--tRNA ligase, cytoplasmic OS=Homo sapiens OX=9606 GN=WARS PE=1 SV=2	SYWC_HUMAN	WARS	53 kDa	0.089	0.3			4	6	4	4
cAMP-dependent protein kinase type II-alpha regulatory subunit OS=Homo sapiens OX=9606 GN=PRKAR2A PE=1 SV=2	KAP2_HUMAN	PRKAR2A	46 kDa	0.89	1.1		2	6	5	2
Translin OS=Homo sapiens OX=9606 GN=TSN PE=1 SV=1	TSN_HUMAN	TSN	26 kDa	0.24	1.8	3	3	5	3		3
Kinesin-like protein KIF2C OS=Homo sapiens OX=9606 GN=KIF2C PE=1 SV=2	KIF2C_HUMAN	KIF2C	81 kDa	0.18	INF		3	7
RNA-binding protein 25 OS=Homo sapiens OX=9606 GN=RBM25 PE=1 SV=3	RBM25_HUMAN	RBM25	100 kDa	0.87	1.1	3	2	5	3	6
Charged multivesicular body protein 4b OS=Homo sapiens OX=9606 GN=CHMP4B PE=1 SV=1	CHM4B_HUMAN	CHMP4B	25 kDa	0.53	1.7		5	5	3	3
Nuclear pore complex protein Nup88 OS=Homo sapiens OX=9606 GN=NUP88 PE=1 SV=2	NUP88_HUMAN	NUP88	84 kDa	0.07	6.5	3	3	7	2
THO complex subunit 3 OS=Homo sapiens OX=9606 GN=THOC3 PE=1 SV=1	THOC3_HUMAN	THOC3	39 kDa	1	1		4		4
Copine-3 OS=Homo sapiens OX=9606 GN=CPNE3 PE=1 SV=1	CPNE3_HUMAN	CPNE3	60 kDa	0.059	5	3	5	7	3
Drebrin OS=Homo sapiens OX=9606 GN=DBN1 PE=1 SV=4	DREB_HUMAN	DBN1	71 kDa	0.019	0				3	8	8
5'-nucleotidase domain-containing protein 1 OS=Homo sapiens OX=9606 GN=NT5DC1 PE=1 SV=1	NT5D1_HUMAN	NT5DC1	52 kDa	0.9	1.2			7	4		2
3-mercaptopyruvate sulfurtransferase OS=Homo sapiens OX=9606 GN=MPST PE=1 SV=3	THTM_HUMAN	MPST	33 kDa	0.08	7.5	2	8	5	2
Nuclear pore complex protein Nup214 OS=Homo sapiens OX=9606 GN=NUP214 PE=1 SV=2	NU214_HUMAN	NUP214	214 kDa	0.26	4.3		8	5	3
Complement C3 OS=Homo sapiens OX=9606 GN=C3 PE=1 SV=2	CO3_HUMAN	C3	187 kDa	0.37	INF	10
ATPase ASNA1 OS=Homo sapiens OX=9606 GN=ASNA1 PE=1 SV=2	ASNA_HUMAN	ASNA1	39 kDa	0.39	2.2		5	6	3	2
Cytoplasmic dynein 1 light intermediate chain 1 OS=Homo sapiens OX=9606 GN=DYNC1LI1 PE=1 SV=3	DC1L1_HUMAN	DYNC1LI1	57 kDa	0.057	5.7	3	8	6	3
Nidogen-1 OS=Homo sapiens OX=9606 GN=NID1 PE=1 SV=3	NID1_HUMAN	NID1	136 kDa	0.19	0.2	2			6	6
Acetyl-CoA acetyltransferase, cytosolic OS=Homo sapiens OX=9606 GN=ACAT2 PE=1 SV=2	THIC_HUMAN	ACAT2	41 kDa	0.21	6.5		5	8	2
Fibronectin OS=Homo sapiens OX=9606 GN=FN1 PE=1 SV=4	FINC_HUMAN	FN1	263 kDa	0.37	INF	10
Signal peptidase complex catalytic subunit SEC11A OS=Homo sapiens OX=9606 GN=SEC11A PE=1 SV=1	SC11A_HUMAN	SEC11A	21 kDa	0.72	0.7		8		8	4
Pre-mRNA-processing factor 6 OS=Homo sapiens OX=9606 GN=PRPF6 PE=1 SV=1	PRP6_HUMAN	PRPF6	107 kDa	1	1	3	6		3	3	3
Nucleotide exchange factor SIL1 OS=Homo sapiens OX=9606 GN=SIL1 PE=1 SV=1	SIL1_HUMAN	SIL1	52 kDa	0.091	2.3	4	6	4	3	3
Uridine 5'-monophosphate synthase OS=Homo sapiens OX=9606 GN=UMPS PE=1 SV=1	UMPS_HUMAN	UMPS	52 kDa	0.038	3.8	4	4	7	2	2
60S ribosomal protein L7-like 1 OS=Homo sapiens OX=9606 GN=RPL7L1 PE=1 SV=1	RL7L_HUMAN	RPL7L1	29 kDa	0.72	0.8	3	3		3	5
Cell division cycle 5-like protein OS=Homo sapiens OX=9606 GN=CDC5L PE=1 SV=2	CDC5L_HUMAN	CDC5L	92 kDa	0.28	1.7	5	3	4	4	3
Activating signal cointegrator 1 complex subunit 3 OS=Homo sapiens OX=9606 GN=ASCC3 PE=1 SV=3	ASCC3_HUMAN	ASCC3	251 kDa	0.76	1.4		3	4	5
Endothelial differentiation-related factor 1 OS=Homo sapiens OX=9606 GN=EDF1 PE=1 SV=1	EDF1_HUMAN	EDF1	16 kDa	0.49	0.4		4		3	6
Density-regulated protein OS=Homo sapiens OX=9606 GN=DENR PE=1 SV=2	DENR_HUMAN	DENR	22 kDa	0.3	1.9	2	5	6	3	4
26S proteasome non-ATPase regulatory subunit 4 OS=Homo sapiens OX=9606 GN=PSMD4 PE=1 SV=1	PSMD4_HUMAN	PSMD4	41 kDa	0.42	1.6	4	4	3	2	5
Thymidylate kinase OS=Homo sapiens OX=9606 GN=DTYMK PE=1 SV=4	KTHY_HUMAN	DTYMK	24 kDa	0.14	2.2	3	3	5		3	2
Histone-lysine N-methyltransferase setd3 OS=Homo sapiens OX=9606 GN=SETD3 PE=1 SV=1	SETD3_HUMAN	SETD3	67 kDa	0.77	1.3		5	4	5		2
Signal transducer and activator of transcription 4 OS=Homo sapiens OX=9606 GN=STAT4 PE=1 SV=1	STAT4_HUMAN	STAT4	86 kDa	0.37	0						2
U4/U6 small nuclear ribonucleoprotein Prp3 OS=Homo sapiens OX=9606 GN=PRPF3 PE=1 SV=2	PRPF3_HUMAN	PRPF3	78 kDa	0.47	1.8		5	6	3	3
Tyrosine-protein phosphatase non-receptor type 1 OS=Homo sapiens OX=9606 GN=PTPN1 PE=1 SV=1	PTN1_HUMAN	PTPN1	50 kDa	0.073	5	3	2	5	2
Golgi reassembly-stacking protein 2 OS=Homo sapiens OX=9606 GN=GORASP2 PE=1 SV=3	GORS2_HUMAN	GORASP2	47 kDa	0.89	0.9		4	4	3	6
Queuosine salvage protein OS=Homo sapiens OX=9606 GN=C9orf64 PE=1 SV=1	QSPP_HUMAN	C9orf64	39 kDa	0.76	1.4		3	7	7
Unhealthy ribosome biogenesis protein 2 homolog OS=Homo sapiens OX=9606 GN=URB2 PE=2 SV=2	URB2_HUMAN	URB2	171 kDa	0.8	1.5			3	2
Golgin subfamily A member 3 OS=Homo sapiens OX=9606 GN=GOLGA3 PE=1 SV=2	GOGA3_HUMAN	GOLGA3	167 kDa	0.21	INF		2	6
Cleavage stimulation factor subunit 3 OS=Homo sapiens OX=9606 GN=CSTF3 PE=1 SV=1	CSTF3_HUMAN	CSTF3	83 kDa	0.26	2.8	2	3	6	4
Eukaryotic translation initiation factor 1A, X-chromosomal OS=Homo sapiens OX=9606 GN=EIF1AX PE=1 SV=2	IF1AX_HUMAN (+1)	EIF1AX	16 kDa	0.44	0.4		5		4	9
Platelet-activating factor acetylhydrolase IB subunit alpha OS=Homo sapiens OX=9606 GN=PAFAH1B1 PE=1 SV=2	LIS1_HUMAN	PAFAH1B1	47 kDa	0.19	INF		3	8
Syntenin-1 OS=Homo sapiens OX=9606 GN=SDCBP PE=1 SV=1	SDCB1_HUMAN	SDCBP	32 kDa	0.12	INF		8	7
Heterogeneous nuclear ribonucleoprotein U-like protein 1 OS=Homo sapiens OX=9606 GN=HNRNPUL1 PE=1 SV=2	HNRL1_HUMAN	HNRNPUL1	96 kDa	0.37	INF			3
dCTP pyrophosphatase 1 OS=Homo sapiens OX=9606 GN=DCTPP1 PE=1 SV=1	DCTP1_HUMAN	DCTPP1	19 kDa	1	1	3	4	2	4	2	3
Glutathione S-transferase kappa 1 OS=Homo sapiens OX=9606 GN=GSTK1 PE=1 SV=3	GSTK1_HUMAN	GSTK1	25 kDa	0.78	0.7			5		2	5
Protein dopey-2 OS=Homo sapiens OX=9606 GN=DOPEY2 PE=1 SV=5	DOP2_HUMAN	DOPEY2	258 kDa	1	1		4	2	4	2
Protein FAM98B OS=Homo sapiens OX=9606 GN=FAM98B PE=1 SV=1	FA98B_HUMAN	FAM98B	37 kDa	0.56	1.7		4	6	2	4
DNA (cytosine-5)-methyltransferase 3B OS=Homo sapiens OX=9606 GN=DNMT3B PE=1 SV=1	DNM3B_HUMAN	DNMT3B	96 kDa	1	1	3		4	3	4
Trans-Golgi network integral membrane protein 2 OS=Homo sapiens OX=9606 GN=TGOLN2 PE=1 SV=3	TGON2_HUMAN	TGOLN2	51 kDa	0.13	2	5	4	5	3	4
Coagulation factor V OS=Homo sapiens OX=9606 GN=F5 PE=1 SV=4	FA5_HUMAN	F5	252 kDa	0.9	0.9	6	2		3		6
NEDD8-conjugating enzyme Ubc12 OS=Homo sapiens OX=9606 GN=UBE2M PE=1 SV=1	UBC12_HUMAN	UBE2M	21 kDa	0.64	1.5	2	2	2			4
Ras GTPase-activating protein-binding protein 2 OS=Homo sapiens OX=9606 GN=G3BP2 PE=1 SV=2	G3BP2_HUMAN	G3BP2	54 kDa	0.37	0					5
Clathrin interactor 1 OS=Homo sapiens OX=9606 GN=CLINT1 PE=1 SV=1	EPN4_HUMAN	CLINT1	68 kDa	0.57	0.5			6	5	6
Dedicator of cytokinesis protein 9 OS=Homo sapiens OX=9606 GN=DOCK9 PE=1 SV=2	DOCK9_HUMAN	DOCK9	236 kDa	0.37	INF	4
Histone-lysine N-methyltransferase 2C OS=Homo sapiens OX=9606 GN=KMT2C PE=1 SV=3	KMT2C_HUMAN	KMT2C	541 kDa	0.37	0					2
Glutamine amidotransferase-like class 1 domain-containing protein 3B, mitochondrial OS=Homo sapiens OX=9606 GN=GATD3B PE=1 SV=1	GAL3B_HUMAN	GATD3B	28 kDa	1	1		3	3	4		2
Phosphomevalonate kinase OS=Homo sapiens OX=9606 GN=PMVK PE=1 SV=3	PMVK_HUMAN	PMVK	22 kDa	0.021	INF	5	3	8
Sequestosome-1 OS=Homo sapiens OX=9606 GN=SQSTM1 PE=1 SV=1	SQSTM_HUMAN	SQSTM1	48 kDa	0.14	0					3	5
DnaJ homolog subfamily C member 2 OS=Homo sapiens OX=9606 GN=DNAJC2 PE=1 SV=4	DNJC2_HUMAN	DNAJC2	72 kDa	0.37	INF			8
Replication factor C subunit 3 OS=Homo sapiens OX=9606 GN=RFC3 PE=1 SV=2	RFC3_HUMAN	RFC3	41 kDa	0.074	2.8	3	5	6	3	2
Epidermal growth factor receptor OS=Homo sapiens OX=9606 GN=EGFR PE=1 SV=2	EGFR_HUMAN	EGFR	134 kDa	0.37	0					2
DAZ-associated protein 1 OS=Homo sapiens OX=9606 GN=DAZAP1 PE=1 SV=1	DAZP1_HUMAN	DAZAP1	43 kDa	0.49	1.8	5		4	3	2
OCIA domain-containing protein 1 OS=Homo sapiens OX=9606 GN=OCIAD1 PE=1 SV=1	OCAD1_HUMAN	OCIAD1	28 kDa	0.39	2.2		6	5	3	2
YTH domain-containing family protein 2 OS=Homo sapiens OX=9606 GN=YTHDF2 PE=1 SV=2	YTHD2_HUMAN	YTHDF2	62 kDa	0.13	0				2		3
Replication factor C subunit 5 OS=Homo sapiens OX=9606 GN=RFC5 PE=1 SV=1	RFC5_HUMAN	RFC5	38 kDa	0.51	4		8		2
N-terminal Xaa-Pro-Lys N-methyltransferase 1 OS=Homo sapiens OX=9606 GN=NTMT1 PE=1 SV=3	NTM1A_HUMAN	NTMT1	25 kDa	0.33	3		3	3		2
Secretory carrier-associated membrane protein 1 OS=Homo sapiens OX=9606 GN=SCAMP1 PE=1 SV=2	SCAM1_HUMAN	SCAMP1	38 kDa	0.52	2.2		8	3	5
Neurofibromin OS=Homo sapiens OX=9606 GN=NF1 PE=1 SV=2	NF1_HUMAN	NF1	319 kDa	0.59	1.8		5	4	5
Serine/threonine-protein kinase 10 OS=Homo sapiens OX=9606 GN=STK10 PE=1 SV=1	STK10_HUMAN	STK10	112 kDa	0.61	0.6		4		3	4
Nuclear pore glycoprotein p62 OS=Homo sapiens OX=9606 GN=NUP62 PE=1 SV=3	NUP62_HUMAN	NUP62	53 kDa	0.37	0				5
Importin-8 OS=Homo sapiens OX=9606 GN=IPO8 PE=1 SV=2	IPO8_HUMAN	IPO8	120 kDa	0.37	INF	8
RNA-binding protein 26 OS=Homo sapiens OX=9606 GN=RBM26 PE=1 SV=3	RBM26_HUMAN	RBM26	114 kDa	0.37	INF		3
UBX domain-containing protein 1 OS=Homo sapiens OX=9606 GN=UBXN1 PE=1 SV=2	UBXN1_HUMAN	UBXN1	33 kDa	0.26	4		5	7	3
D-dopachrome decarboxylase OS=Homo sapiens OX=9606 GN=DDT PE=1 SV=3	DOPD_HUMAN	DDT	13 kDa	0.12	0				8	7
40S ribosomal protein S29 OS=Homo sapiens OX=9606 GN=RPS29 PE=1 SV=2	RS29_HUMAN	RPS29	7 kDa	0.13	0				8	12
Phosphomannomutase 2 OS=Homo sapiens OX=9606 GN=PMM2 PE=1 SV=1	PMM2_HUMAN	PMM2	28 kDa	1	1	4		3	3		4
Calcineurin B homologous protein 1 OS=Homo sapiens OX=9606 GN=CHP1 PE=1 SV=3	CHP1_HUMAN	CHP1	22 kDa	0.68	0.8	5		3	3	3	4
Mitochondrial proton/calcium exchanger protein OS=Homo sapiens OX=9606 GN=LETM1 PE=1 SV=1	LETM1_HUMAN	LETM1	83 kDa	0.053	3.2	4	3	6	2	2
Cold-inducible RNA-binding protein OS=Homo sapiens OX=9606 GN=CIRBP PE=1 SV=1	CIRBP_HUMAN	CIRBP	19 kDa	0.16	2	3	4	5		3	3
Annexin A8-like protein 1 OS=Homo sapiens OX=9606 GN=ANXA8L1 PE=2 SV=2	AXA81_HUMAN	ANXA8L1	37 kDa	0.77	1.3	6	3		4	3
Nucleoporin Nup43 OS=Homo sapiens OX=9606 GN=NUP43 PE=1 SV=1	NUP43_HUMAN	NUP43	42 kDa	0.8	1.5		6			4
Beta-catenin-like protein 1 OS=Homo sapiens OX=9606 GN=CTNNBL1 PE=1 SV=1	CTBL1_HUMAN	CTNNBL1	65 kDa	0.37	0				3
Ubiquitin-conjugating enzyme E2 C OS=Homo sapiens OX=9606 GN=UBE2C PE=1 SV=1	UBE2C_HUMAN	UBE2C	20 kDa	0.85	1.2	3		4	2		4
DBIRD complex subunit ZNF326 OS=Homo sapiens OX=9606 GN=ZNF326 PE=1 SV=2	ZN326_HUMAN	ZNF326	66 kDa	0.83	1.2		2	4	3	2
Uncharacterized protein FLJ45252 OS=Homo sapiens OX=9606 PE=2 SV=2	YJ005_HUMAN		38 kDa	0.12	INF	4	4
Nuclear pore complex protein Nup50 OS=Homo sapiens OX=9606 GN=NUP50 PE=1 SV=2	NUP50_HUMAN	NUP50	50 kDa	0.42	0.4		2		3	2
Obscurin OS=Homo sapiens OX=9606 GN=OBSCN PE=1 SV=3	OBSCN_HUMAN	OBSCN	868 kDa	0.37	0					2
Nucleolysin TIAR OS=Homo sapiens OX=9606 GN=TIAL1 PE=1 SV=1	TIAR_HUMAN	TIAL1	42 kDa	0.2	2	4	3	5	2	4
GDP-L-fucose synthase OS=Homo sapiens OX=9606 GN=TSTA3 PE=1 SV=1	FCL_HUMAN	TSTA3	36 kDa	0.59	1.6	3	5		3	2
Glycerol-3-phosphate phosphatase OS=Homo sapiens OX=9606 GN=PGP PE=1 SV=1	PGP_HUMAN	PGP	34 kDa	0.12	INF		4	4
Vasodilator-stimulated phosphoprotein OS=Homo sapiens OX=9606 GN=VASP PE=1 SV=3	VASP_HUMAN	VASP	40 kDa	0.8	0.8		5	3		7	3
Transcription elongation factor SPT6 OS=Homo sapiens OX=9606 GN=SUPT6H PE=1 SV=2	SPT6H_HUMAN	SUPT6H	199 kDa	0.89	1.1	6	2		2	5
Haloacid dehalogenase-like hydrolase domain-containing 5 OS=Homo sapiens OX=9606 GN=HDHD5 PE=1 SV=1	HDHD5_HUMAN	HDHD5	46 kDa	0.031	7.5	3	5	7		2
Epidermal growth factor receptor kinase substrate 8-like protein 1 OS=Homo sapiens OX=9606 GN=EPS8L1 PE=1 SV=3	ES8L1_HUMAN	EPS8L1	80 kDa	0.053	0.4	3	2		6	4	4
Ras-related protein Rap-2c OS=Homo sapiens OX=9606 GN=RAP2C PE=1 SV=1	RAP2C_HUMAN	RAP2C	21 kDa	0.23	2.2	3	3	7	3		3
DNA-directed RNA polymerase II subunit RPB1 OS=Homo sapiens OX=9606 GN=POLR2A PE=1 SV=2	RPB1_HUMAN	POLR2A	217 kDa	0.42	0.4			4	4	6
NADH dehydrogenase [ubiquinone] flavoprotein 2, mitochondrial OS=Homo sapiens OX=9606 GN=NDUFV2 PE=1 SV=2	NDUV2_HUMAN	NDUFV2	27 kDa	0.46	2.2		4	5		4
Ribosome biogenesis regulatory protein homolog OS=Homo sapiens OX=9606 GN=RRS1 PE=1 SV=2	RRS1_HUMAN	RRS1	41 kDa	0.12	INF		6	7
Cell division cycle and apoptosis regulator protein 1 OS=Homo sapiens OX=9606 GN=CCAR1 PE=1 SV=2	CCAR1_HUMAN	CCAR1	133 kDa	0.72	0.7		4		2	4
Transmembrane protein 214 OS=Homo sapiens OX=9606 GN=TMEM214 PE=1 SV=2	TM214_HUMAN	TMEM214	77 kDa	0.25	0.2			2	4	4
Serine/threonine-protein phosphatase 6 regulatory subunit 3 OS=Homo sapiens OX=9606 GN=PPP6R3 PE=1 SV=2	PP6R3_HUMAN	PPP6R3	98 kDa	0.42	2.5	6	4			4
Sister chromatid cohesion protein PDS5 homolog B OS=Homo sapiens OX=9606 GN=PDS5B PE=1 SV=1	PDS5B_HUMAN	PDS5B	165 kDa	0.21	INF		2	6
Zinc transporter 7 OS=Homo sapiens OX=9606 GN=SLC30A7 PE=2 SV=1	ZNT7_HUMAN	SLC30A7	42 kDa	0.12	INF		3	3
Acetolactate synthase-like protein OS=Homo sapiens OX=9606 GN=ILVBL PE=1 SV=2	ILVBL_HUMAN	ILVBL	68 kDa	0.68	1.4		6	5	4	4
Translin-associated protein X OS=Homo sapiens OX=9606 GN=TSNAX PE=1 SV=1	TSNAX_HUMAN	TSNAX	33 kDa	0.37	INF		6
Transmembrane protein 43 OS=Homo sapiens OX=9606 GN=TMEM43 PE=1 SV=1	TMM43_HUMAN	TMEM43	45 kDa	0.12	5	2	5	8	3
MICAL-like protein 1 OS=Homo sapiens OX=9606 GN=MICALL1 PE=1 SV=2	MILK1_HUMAN	MICALL1	93 kDa	0.8	0.7		2		3
Ribosyldihydronicotinamide dehydrogenase [quinone] OS=Homo sapiens OX=9606 GN=NQO2 PE=1 SV=5	NQO2_HUMAN	NQO2	26 kDa	0.04	INF	2	8	8
Protein CutA OS=Homo sapiens OX=9606 GN=CUTA PE=1 SV=2	CUTA_HUMAN	CUTA	19 kDa	0.33	0.3		4		8	5
Barrier-to-autointegration factor OS=Homo sapiens OX=9606 GN=BANF1 PE=1 SV=1	BAF_HUMAN	BANF1	10 kDa	0.13	0				7	10
Vesicle-associated membrane protein 8 OS=Homo sapiens OX=9606 GN=VAMP8 PE=1 SV=1	VAMP8_HUMAN	VAMP8	11 kDa	0.14	0				8	5
Spermatogenesis-associated protein 5 OS=Homo sapiens OX=9606 GN=SPATA5 PE=1 SV=3	SPAT5_HUMAN	SPATA5	98 kDa	0.37	INF		4
HD domain-containing protein 2 OS=Homo sapiens OX=9606 GN=HDDC2 PE=1 SV=1	HDDC2_HUMAN	HDDC2	23 kDa	0.68	1.4		3	4	2		3
Importin subunit alpha-7 OS=Homo sapiens OX=9606 GN=KPNA6 PE=1 SV=1	IMA7_HUMAN	KPNA6	60 kDa	0.15	0.5	2		3	3	3	4
Centromere protein F OS=Homo sapiens OX=9606 GN=CENPF PE=1 SV=2	CENPF_HUMAN	CENPF	368 kDa	0.37	0				6
ATPase family AAA domain-containing protein 1 OS=Homo sapiens OX=9606 GN=ATAD1 PE=1 SV=1	ATAD1_HUMAN	ATAD1	41 kDa	1	1		4		4
Ubiquitin-conjugating enzyme E2 H OS=Homo sapiens OX=9606 GN=UBE2H PE=1 SV=1	UBE2H_HUMAN	UBE2H	21 kDa	0.024	3.5	6	4	4	2	2
Polymerase delta-interacting protein 3 OS=Homo sapiens OX=9606 GN=POLDIP3 PE=1 SV=2	PDIP3_HUMAN	POLDIP3	46 kDa	0.27	3.7		6	5		3
Inositol monophosphatase 2 OS=Homo sapiens OX=9606 GN=IMPA2 PE=1 SV=1	IMPA2_HUMAN	IMPA2	31 kDa	1	1	3	5		2	6
Phosphatidylinositol 5-phosphate 4-kinase type-2 gamma OS=Homo sapiens OX=9606 GN=PIP4K2C PE=1 SV=3	PI42C_HUMAN	PIP4K2C	47 kDa	0.56	3		6			2
Dolichyldiphosphatase 1 OS=Homo sapiens OX=9606 GN=DOLPP1 PE=2 SV=1	DOPP1_HUMAN	DOLPP1	27 kDa	0.59	1.8	4		5	5
Ribosome production factor 2 homolog OS=Homo sapiens OX=9606 GN=RPF2 PE=1 SV=2	RPF2_HUMAN	RPF2	36 kDa	0.13	INF		6	4
Protein NipSnap homolog 2 OS=Homo sapiens OX=9606 GN=NIPSNAP2 PE=1 SV=1	NIPS2_HUMAN	NIPSNAP2	34 kDa	0.72	1.5	4	2		4
Vacuolar protein sorting-associated protein 13A OS=Homo sapiens OX=9606 GN=VPS13A PE=1 SV=2	VP13A_HUMAN	VPS13A	360 kDa	0.63	2.3			7	3
Zinc finger CCCH domain-containing protein 18 OS=Homo sapiens OX=9606 GN=ZC3H18 PE=1 SV=2	ZCH18_HUMAN	ZC3H18	106 kDa	0.86	1.2			5	2	2
Protein furry homolog-like OS=Homo sapiens OX=9606 GN=FRYL PE=1 SV=2	FRYL_HUMAN	FRYL	340 kDa	0.37	0				2
Sorcin OS=Homo sapiens OX=9606 GN=SRI PE=1 SV=1	SORCN_HUMAN	SRI	22 kDa	0.019	INF	3	2	5
Putative helicase MOV-10 OS=Homo sapiens OX=9606 GN=MOV10 PE=1 SV=2	MOV10_HUMAN	MOV10	114 kDa	0.034	4.3	4	4	5	3
Origin recognition complex subunit 3 OS=Homo sapiens OX=9606 GN=ORC3 PE=1 SV=1	ORC3_HUMAN	ORC3	82 kDa	0.85	0.9		2	4	4	3
Probable dimethyladenosine transferase OS=Homo sapiens OX=9606 GN=DIMT1 PE=1 SV=1	DIM1_HUMAN	DIMT1	35 kDa	0.47	1.4	4	3	3	3	4
Pre-mRNA-splicing factor ATP-dependent RNA helicase DHX16 OS=Homo sapiens OX=9606 GN=DHX16 PE=1 SV=2	DHX16_HUMAN	DHX16	119 kDa	0.8	1.5	3			2
MMS19 nucleotide excision repair protein homolog OS=Homo sapiens OX=9606 GN=MMS19 PE=1 SV=2	MMS19_HUMAN	MMS19	113 kDa	0.68	0.7		2	3	4	3
Unconventional myosin-Ic OS=Homo sapiens OX=9606 GN=MYO1C PE=1 SV=4	MYO1C_HUMAN	MYO1C	122 kDa	0.61	1.8	6		3		5
Oxygen-dependent coproporphyrinogen-III oxidase, mitochondrial OS=Homo sapiens OX=9606 GN=CPOX PE=1 SV=3	HEM6_HUMAN	CPOX	50 kDa	0.7	1.6		6	2	5
Procollagen-lysine,2-oxoglutarate 5-dioxygenase 1 OS=Homo sapiens OX=9606 GN=PLOD1 PE=1 SV=2	PLOD1_HUMAN	PLOD1	84 kDa	0.64	1.7	2		5	4
Reticulon-3 OS=Homo sapiens OX=9606 GN=RTN3 PE=1 SV=2	RTN3_HUMAN	RTN3	113 kDa	0.3	3.7	4		7		3
Prenylcysteine oxidase 1 OS=Homo sapiens OX=9606 GN=PCYOX1 PE=1 SV=3	PCYOX_HUMAN	PCYOX1	57 kDa	0.37	INF			4
Ribosome biogenesis protein WDR12 OS=Homo sapiens OX=9606 GN=WDR12 PE=1 SV=2	WDR12_HUMAN	WDR12	48 kDa	0.85	0.8			3	4
Methionine adenosyltransferase 2 subunit beta OS=Homo sapiens OX=9606 GN=MAT2B PE=1 SV=1	MAT2B_HUMAN	MAT2B	38 kDa	0.35	2.2	2	4	5	5
UDP-glucose:glycoprotein glucosyltransferase 2 OS=Homo sapiens OX=9606 GN=UGGT2 PE=1 SV=4	UGGG2_HUMAN	UGGT2	175 kDa	0.85	0.8			3	4
Parathymosin OS=Homo sapiens OX=9606 GN=PTMS PE=1 SV=2	PTMS_HUMAN	PTMS	12 kDa	0.64	0.4		4			9
Probable rRNA-processing protein EBP2 OS=Homo sapiens OX=9606 GN=EBNA1BP2 PE=1 SV=2	EBP2_HUMAN	EBNA1BP2	35 kDa	0.27	3.7		5	6		3
Peptidyl-prolyl cis-trans isomerase FKBP8 OS=Homo sapiens OX=9606 GN=FKBP8 PE=1 SV=2	FKBP8_HUMAN	FKBP8	45 kDa	0.67	1.6		3	5	5
Protein transport protein Sec61 subunit gamma OS=Homo sapiens OX=9606 GN=SEC61G PE=1 SV=1	SC61G_HUMAN	SEC61G	8 kDa	0.3	0.3		3		4	7
Dual specificity mitogen-activated protein kinase kinase 2 OS=Homo sapiens OX=9606 GN=MAP2K2 PE=1 SV=1	MP2K2_HUMAN	MAP2K2	44 kDa	0.37	INF			5
Allograft inflammatory factor 1-like OS=Homo sapiens OX=9606 GN=AIF1L PE=1 SV=1	AIF1L_HUMAN	AIF1L	17 kDa	0.12	0				4	4
NHP2-like protein 1 OS=Homo sapiens OX=9606 GN=SNU13 PE=1 SV=3	NH2L1_HUMAN	SNU13	14 kDa	0.27	0.3		4		7	8
60S ribosomal protein L34 OS=Homo sapiens OX=9606 GN=RPL34 PE=1 SV=3	RL34_HUMAN	RPL34	13 kDa	0.28	0.3		4		7	7
ATP synthase subunit f, mitochondrial OS=Homo sapiens OX=9606 GN=ATP5J2 PE=1 SV=3	ATPK_HUMAN	ATP5J2	11 kDa	0.56	0.3		3		9
Probable histidine--tRNA ligase, mitochondrial OS=Homo sapiens OX=9606 GN=HARS2 PE=1 SV=1	SYHM_HUMAN	HARS2	57 kDa	0.37	0				5
Programmed cell death protein 5 OS=Homo sapiens OX=9606 GN=PDCD5 PE=1 SV=3	PDCD5_HUMAN	PDCD5	14 kDa	0.14	0				6	10
Conserved oligomeric Golgi complex subunit 3 OS=Homo sapiens OX=9606 GN=COG3 PE=1 SV=3	COG3_HUMAN	COG3	94 kDa	0.12	INF		3	3
Receptor expression-enhancing protein 6 OS=Homo sapiens OX=9606 GN=REEP6 PE=1 SV=2	REEP6_HUMAN	REEP6	23 kDa	0.37	INF		4
ER membrane protein complex subunit 3 OS=Homo sapiens OX=9606 GN=EMC3 PE=1 SV=3	EMC3_HUMAN	EMC3	30 kDa	0.64	1.3	2	2	4	4		2
ATP-dependent Clp protease proteolytic subunit, mitochondrial OS=Homo sapiens OX=9606 GN=CLPP PE=1 SV=1	CLPP_HUMAN	CLPP	30 kDa	0.33	3	5	4		3
Guanylate-binding protein 1 OS=Homo sapiens OX=9606 GN=GBP1 PE=1 SV=2	GBP1_HUMAN	GBP1	68 kDa	0.56	0.3	2				6
Developmentally-regulated GTP-binding protein 2 OS=Homo sapiens OX=9606 GN=DRG2 PE=1 SV=1	DRG2_HUMAN	DRG2	41 kDa	0.8	1.3		3	5	6
Adenosine deaminase OS=Homo sapiens OX=9606 GN=ADA PE=1 SV=3	ADA_HUMAN	ADA	41 kDa	0.18	INF		7	3
Proteasome inhibitor PI31 subunit OS=Homo sapiens OX=9606 GN=PSMF1 PE=1 SV=2	PSMF1_HUMAN	PSMF1	30 kDa	0.71	1.5		3	3		4
WD repeat-containing protein 18 OS=Homo sapiens OX=9606 GN=WDR18 PE=1 SV=2	WDR18_HUMAN	WDR18	47 kDa	0.64	1.7		2	3	3
Charged multivesicular body protein 1b OS=Homo sapiens OX=9606 GN=CHMP1B PE=1 SV=1	CHM1B_HUMAN	CHMP1B	22 kDa	0.14	INF		3	5
Endophilin-B1 OS=Homo sapiens OX=9606 GN=SH3GLB1 PE=1 SV=1	SHLB1_HUMAN	SH3GLB1	41 kDa	0.24	6		8	4		2
NADH dehydrogenase [ubiquinone] iron-sulfur protein 2, mitochondrial OS=Homo sapiens OX=9606 GN=NDUFS2 PE=1 SV=2	NDUS2_HUMAN	NDUFS2	53 kDa	0.16	INF	4		8
Protein polybromo-1 OS=Homo sapiens OX=9606 GN=PBRM1 PE=1 SV=1	PB1_HUMAN	PBRM1	193 kDa	0.8	0.7	2			3
Nuclear receptor-binding protein OS=Homo sapiens OX=9606 GN=NRBP1 PE=1 SV=1	NRBP_HUMAN	NRBP1	60 kDa	0.28	4		3	5		2
Procollagen-lysine,2-oxoglutarate 5-dioxygenase 2 OS=Homo sapiens OX=9606 GN=PLOD2 PE=1 SV=2	PLOD2_HUMAN	PLOD2	85 kDa	0.36	2	2	6	2	2	3
Coronin-1B OS=Homo sapiens OX=9606 GN=CORO1B PE=1 SV=1	COR1B_HUMAN	CORO1B	54 kDa	0.7	1.6		2	6	5
Survival motor neuron protein OS=Homo sapiens OX=9606 GN=SMN1 PE=1 SV=1	SMN_HUMAN	SMN1	32 kDa	0.05	6	3	6	3	2
DNA-directed RNA polymerases I and III subunit RPAC1 OS=Homo sapiens OX=9606 GN=POLR1C PE=1 SV=1	RPAC1_HUMAN	POLR1C	39 kDa	0.094	5.5	2	6	3			2
Nucleosome-remodeling factor subunit BPTF OS=Homo sapiens OX=9606 GN=BPTF PE=1 SV=3	BPTF_HUMAN	BPTF	338 kDa	0.37	0				2
Ankyrin repeat domain-containing protein 17 OS=Homo sapiens OX=9606 GN=ANKRD17 PE=1 SV=3	ANR17_HUMAN	ANKRD17	274 kDa	0.42	2.5		2	3	2
Transport and Golgi organization protein 1 homolog OS=Homo sapiens OX=9606 GN=MIA3 PE=1 SV=1	TGO1_HUMAN	MIA3	214 kDa	0.63	1.5		4	5	4	2
Endophilin-B2 OS=Homo sapiens OX=9606 GN=SH3GLB2 PE=1 SV=1	SHLB2_HUMAN	SH3GLB2	44 kDa	0.37	0					6
Centrosomal protein of 85 kDa OS=Homo sapiens OX=9606 GN=CEP85 PE=1 SV=1	CEP85_HUMAN	CEP85	86 kDa	0.37	0					2
Glutathione S-transferase Mu 3 OS=Homo sapiens OX=9606 GN=GSTM3 PE=1 SV=3	GSTM3_HUMAN	GSTM3	27 kDa	0.12	INF		8	8
Prefoldin subunit 5 OS=Homo sapiens OX=9606 GN=PFDN5 PE=1 SV=2	PFD5_HUMAN	PFDN5	17 kDa	0.56	0.5		5		3	7
BolA-like protein 2 OS=Homo sapiens OX=9606 GN=BOLA2 PE=1 SV=1	BOLA2_HUMAN	BOLA2	10 kDa	0.21	0.2		3		7	9
Tyrosine-protein kinase BAZ1B OS=Homo sapiens OX=9606 GN=BAZ1B PE=1 SV=2	BAZ1B_HUMAN	BAZ1B	171 kDa	0.37	0				4
GTPase KRas OS=Homo sapiens OX=9606 GN=KRAS PE=1 SV=1	RASK_HUMAN	KRAS	22 kDa	0.64	0.6	3			3	2
Splicing factor 3A subunit 2 OS=Homo sapiens OX=9606 GN=SF3A2 PE=1 SV=2	SF3A2_HUMAN	SF3A2	49 kDa	0.55	2	2		4	3
Epidermal growth factor receptor substrate 15-like 1 OS=Homo sapiens OX=9606 GN=EPS15L1 PE=1 SV=1	EP15R_HUMAN	EPS15L1	94 kDa	0.64	0.8		2	4	2	4	2
A-kinase anchor protein 12 OS=Homo sapiens OX=9606 GN=AKAP12 PE=1 SV=4	AKA12_HUMAN	AKAP12	191 kDa	0.8	1.5		3		2
pre-rRNA processing protein FTSJ3 OS=Homo sapiens OX=9606 GN=FTSJ3 PE=1 SV=2	SPB1_HUMAN	FTSJ3	97 kDa	0.053	5.5	2	4	5		2
NHL repeat-containing protein 2 OS=Homo sapiens OX=9606 GN=NHLRC2 PE=1 SV=1	NHLC2_HUMAN	NHLRC2	79 kDa	0.45	0.5	2		2	5	3
Transmembrane and TPR repeat-containing protein 3 OS=Homo sapiens OX=9606 GN=TMTC3 PE=1 SV=2	TMTC3_HUMAN	TMTC3	104 kDa	0.55	2		2	4		3
Bromodomain adjacent to zinc finger domain protein 1A OS=Homo sapiens OX=9606 GN=BAZ1A PE=1 SV=2	BAZ1A_HUMAN	BAZ1A	179 kDa	0.64	1.7		3	2		3
Transformation/transcription domain-associated protein OS=Homo sapiens OX=9606 GN=TRRAP PE=1 SV=3	TRRAP_HUMAN	TRRAP	438 kDa	0.61	1.7		3	4	4
Probable ATP-dependent RNA helicase DDX23 OS=Homo sapiens OX=9606 GN=DDX23 PE=1 SV=3	DDX23_HUMAN	DDX23	96 kDa	0.37	0					4
NIF3-like protein 1 OS=Homo sapiens OX=9606 GN=NIF3L1 PE=1 SV=2	NIF3L_HUMAN	NIF3L1	42 kDa	0.61	0.6		4		3	4
Stromal cell-derived factor 2-like protein 1 OS=Homo sapiens OX=9606 GN=SDF2L1 PE=1 SV=2	SDF2L_HUMAN	SDF2L1	24 kDa	0.83	0.8		3	2	2	4
SWI/SNF-related matrix-associated actin-dependent regulator of chromatin subfamily B member 1 OS=Homo sapiens OX=9606 GN=SMARCB1 PE=1 SV=2	SNF5_HUMAN	SMARCB1	44 kDa	0.52	0.5	2			2	2
Probable serine carboxypeptidase CPVL OS=Homo sapiens OX=9606 GN=CPVL PE=1 SV=2	CPVL_HUMAN	CPVL	54 kDa	1	1	2		4	6
Coronin-7 OS=Homo sapiens OX=9606 GN=CORO7 PE=1 SV=2	CORO7_HUMAN	CORO7	101 kDa	0.8	1.5			3		2
RNA-binding protein 27 OS=Homo sapiens OX=9606 GN=RBM27 PE=1 SV=2	RBM27_HUMAN	RBM27	119 kDa	0.64	1.5		4	2	2	2
Jupiter microtubule associated homolog 1 OS=Homo sapiens OX=9606 GN=JPT1 PE=1 SV=3	JUPI1_HUMAN	JPT1	16 kDa	0.48	1.5	3	2	4	4	2
Perilipin-2 OS=Homo sapiens OX=9606 GN=PLIN2 PE=1 SV=2	PLIN2_HUMAN	PLIN2	48 kDa	0.42	3.3	2		8	3
Cathepsin B OS=Homo sapiens OX=9606 GN=CTSB PE=1 SV=3	CATB_HUMAN	CTSB	38 kDa	0.59	1.8		5	4		5
Sodium bicarbonate cotransporter 3 OS=Homo sapiens OX=9606 GN=SLC4A7 PE=1 SV=2	S4A7_HUMAN	SLC4A7	136 kDa	0.37	INF			5
Uncharacterized protein C1orf198 OS=Homo sapiens OX=9606 GN=C1orf198 PE=1 SV=1	CA198_HUMAN	C1orf198	36 kDa	0.46	2.2		4	5	4
Four and a half LIM domains protein 2 OS=Homo sapiens OX=9606 GN=FHL2 PE=1 SV=3	FHL2_HUMAN	FHL2	32 kDa	0.37	0						6
EH domain-containing protein 1 OS=Homo sapiens OX=9606 GN=EHD1 PE=1 SV=2	EHD1_HUMAN	EHD1	61 kDa	1	1			2	2
Elongator complex protein 1 OS=Homo sapiens OX=9606 GN=ELP1 PE=1 SV=3	ELP1_HUMAN	ELP1	150 kDa	0.59	2.7			8	3
Pyridoxal kinase OS=Homo sapiens OX=9606 GN=PDXK PE=1 SV=1	PDXK_HUMAN	PDXK	35 kDa	0.12	INF		4	5
Immunoglobulin-binding protein 1 OS=Homo sapiens OX=9606 GN=IGBP1 PE=1 SV=1	IGBP1_HUMAN	IGBP1	39 kDa	0.16	INF		4	2
Cleavage and polyadenylation specificity factor subunit 1 OS=Homo sapiens OX=9606 GN=CPSF1 PE=1 SV=2	CPSF1_HUMAN	CPSF1	161 kDa	0.53	3.5			7	2
U5 small nuclear ribonucleoprotein 40 kDa protein OS=Homo sapiens OX=9606 GN=SNRNP40 PE=1 SV=1	SNR40_HUMAN	SNRNP40	39 kDa	0.3	3.7		4	7	3
Guanine nucleotide-binding protein G(I)/G(S)/G(O) subunit gamma-12 OS=Homo sapiens OX=9606 GN=GNG12 PE=1 SV=3	GBG12_HUMAN	GNG12	8 kDa	0.12	0				6	8
3-hydroxyisobutyryl-CoA hydrolase, mitochondrial OS=Homo sapiens OX=9606 GN=HIBCH PE=1 SV=2	HIBCH_HUMAN	HIBCH	43 kDa	0.23	4.5		5	4	2
Costars family protein ABRACL OS=Homo sapiens OX=9606 GN=ABRACL PE=1 SV=1	ABRAL_HUMAN	ABRACL	9 kDa	0.35	0.2		3		3	9
HLA class I histocompatibility antigen, Cw-4 alpha chain OS=Homo sapiens OX=9606 GN=HLA-C PE=1 SV=1	1C04_HUMAN	HLA-C	41 kDa	0.16	INF		10	5
Fibronectin type III domain-containing protein 3B OS=Homo sapiens OX=9606 GN=FNDC3B PE=1 SV=2	FND3B_HUMAN	FNDC3B	133 kDa	1	1		3		3
3-ketoacyl-CoA thiolase, peroxisomal OS=Homo sapiens OX=9606 GN=ACAA1 PE=1 SV=2	THIK_HUMAN	ACAA1	44 kDa	0.82	0.9		4	3	2	4	2
Metaxin-2 OS=Homo sapiens OX=9606 GN=MTX2 PE=1 SV=1	MTX2_HUMAN	MTX2	30 kDa	1	1		3	3	2	4
Anaphase-promoting complex subunit 1 OS=Homo sapiens OX=9606 GN=ANAPC1 PE=1 SV=1	APC1_HUMAN	ANAPC1	217 kDa	0.37	0					3
Acetyl-CoA acetyltransferase, mitochondrial OS=Homo sapiens OX=9606 GN=ACAT1 PE=1 SV=1	THIL_HUMAN	ACAT1	45 kDa	0.16	INF		4	2
3-ketoacyl-CoA thiolase, mitochondrial OS=Homo sapiens OX=9606 GN=ACAA2 PE=1 SV=2	THIM_HUMAN	ACAA2	42 kDa	0.36	3.5	2	5			2
Protein SDA1 homolog OS=Homo sapiens OX=9606 GN=SDAD1 PE=1 SV=3	SDA1_HUMAN	SDAD1	80 kDa	0.37	0				4
Methyl-CpG-binding domain protein 3 OS=Homo sapiens OX=9606 GN=MBD3 PE=1 SV=1	MBD3_HUMAN	MBD3	33 kDa	1	1		2		2
E3 ubiquitin-protein ligase RBBP6 OS=Homo sapiens OX=9606 GN=RBBP6 PE=1 SV=1	RBBP6_HUMAN	RBBP6	202 kDa	0.37	0					2
Cyclin-dependent kinase 7 OS=Homo sapiens OX=9606 GN=CDK7 PE=1 SV=1	CDK7_HUMAN	CDK7	39 kDa	0.18	INF	2	5
Protein MRVI1 OS=Homo sapiens OX=9606 GN=MRVI1 PE=1 SV=3	MRVI1_HUMAN	MRVI1	98 kDa	0.37	0				2
Protein sel-1 homolog 1 OS=Homo sapiens OX=9606 GN=SEL1L PE=1 SV=3	SE1L1_HUMAN	SEL1L	89 kDa	0.089	3.5	2	2	3			2
Golgi-specific brefeldin A-resistance guanine nucleotide exchange factor 1 OS=Homo sapiens OX=9606 GN=GBF1 PE=1 SV=2	GBF1_HUMAN	GBF1	206 kDa	0.61	0.4	2			5
Ubiquitin-conjugating enzyme E2 G1 OS=Homo sapiens OX=9606 GN=UBE2G1 PE=1 SV=3	UB2G1_HUMAN	UBE2G1	20 kDa	0.47	1.8	3	3	3			5
E3 ubiquitin-protein ligase TRIM33 OS=Homo sapiens OX=9606 GN=TRIM33 PE=1 SV=3	TRI33_HUMAN	TRIM33	123 kDa	0.39	0.5	5			6	2	3
GC-rich sequence DNA-binding factor 2 OS=Homo sapiens OX=9606 GN=GCFC2 PE=1 SV=2	GCFC2_HUMAN	GCFC2	89 kDa	0.37	INF			3
Ubiquitin-associated protein 2 OS=Homo sapiens OX=9606 GN=UBAP2 PE=1 SV=1	UBAP2_HUMAN	UBAP2	117 kDa	0.12	0.2		2		5	2	2
Protein MON2 homolog OS=Homo sapiens OX=9606 GN=MON2 PE=1 SV=3	MON2_HUMAN	MON2	190 kDa	0.49	2.3	5	2		3
Collagen alpha-6(VI) chain OS=Homo sapiens OX=9606 GN=COL6A6 PE=1 SV=2	CO6A6_HUMAN	COL6A6	247 kDa	1	1	2			2
1-phosphatidylinositol 4,5-bisphosphate phosphodiesterase epsilon-1 OS=Homo sapiens OX=9606 GN=PLCE1 PE=1 SV=3	PLCE1_HUMAN	PLCE1	259 kDa	0.37	0						3
3'-5' RNA helicase YTHDC2 OS=Homo sapiens OX=9606 GN=YTHDC2 PE=1 SV=2	YTDC2_HUMAN	YTHDC2	160 kDa	0.37	3	3		6	3
Serine/threonine-protein kinase mTOR OS=Homo sapiens OX=9606 GN=MTOR PE=1 SV=1	MTOR_HUMAN	MTOR	289 kDa	0.37	INF		2
FYVE, RhoGEF and PH domain-containing protein 6 OS=Homo sapiens OX=9606 GN=FGD6 PE=1 SV=2	FGD6_HUMAN	FGD6	161 kDa	0.37	0					2
Serine/threonine-protein phosphatase 2A 56 kDa regulatory subunit delta isoform OS=Homo sapiens OX=9606 GN=PPP2R5D PE=1 SV=1	2A5D_HUMAN	PPP2R5D	70 kDa	0.61	0.7		2	2	3	3
Lamin-B receptor OS=Homo sapiens OX=9606 GN=LBR PE=1 SV=2	LBR_HUMAN	LBR	71 kDa	0.35	5.5	2		9	2
Epithelial splicing regulatory protein 1 OS=Homo sapiens OX=9606 GN=ESRP1 PE=1 SV=2	ESRP1_HUMAN	ESRP1	76 kDa	0.12	INF		2	2
Peroxisomal biogenesis factor 19 OS=Homo sapiens OX=9606 GN=PEX19 PE=1 SV=1	PEX19_HUMAN	PEX19	33 kDa	0.33	3		5	4		3
Gem-associated protein 4 OS=Homo sapiens OX=9606 GN=GEMIN4 PE=1 SV=2	GEMI4_HUMAN	GEMIN4	120 kDa	1	1		3			3
Annexin A7 OS=Homo sapiens OX=9606 GN=ANXA7 PE=1 SV=3	ANXA7_HUMAN	ANXA7	53 kDa	0.4	2.7		5	3		3
FH1/FH2 domain-containing protein 1 OS=Homo sapiens OX=9606 GN=FHOD1 PE=1 SV=3	FHOD1_HUMAN	FHOD1	127 kDa	0.23	4.5		5	4	2
U3 small nucleolar RNA-interacting protein 2 OS=Homo sapiens OX=9606 GN=RRP9 PE=1 SV=1	U3IP2_HUMAN	RRP9	52 kDa	0.28	4.5		3	6	2
Tubulin-specific chaperone A OS=Homo sapiens OX=9606 GN=TBCA PE=1 SV=3	TBCA_HUMAN	TBCA	13 kDa	0.54	0.4		4		2	7
Glycine cleavage system H protein, mitochondrial OS=Homo sapiens OX=9606 GN=GCSH PE=1 SV=2	GCSH_HUMAN	GCSH	19 kDa	0.12	0				5	6
Dynein light chain 1, cytoplasmic OS=Homo sapiens OX=9606 GN=DYNLL1 PE=1 SV=1	DYL1_HUMAN	DYNLL1	10 kDa	0.37	0				5
Heterogeneous nuclear ribonucleoprotein U-like protein 2 OS=Homo sapiens OX=9606 GN=HNRNPUL2 PE=1 SV=1	HNRL2_HUMAN	HNRNPUL2	85 kDa	0.52	1.4	2	3	2	3	2
Exosome complex component RRP40 OS=Homo sapiens OX=9606 GN=EXOSC3 PE=1 SV=3	EXOS3_HUMAN	EXOSC3	30 kDa	0.13	2.2	2	3	4	2	2
Exosome component 10 OS=Homo sapiens OX=9606 GN=EXOSC10 PE=1 SV=2	EXOSX_HUMAN	EXOSC10	101 kDa	0.25	4		4	4	2
Pre-mRNA-splicing factor SPF27 OS=Homo sapiens OX=9606 GN=BCAS2 PE=1 SV=1	SPF27_HUMAN	BCAS2	26 kDa	0.023	5	4	3	3		2
Dihydropteridine reductase OS=Homo sapiens OX=9606 GN=QDPR PE=1 SV=2	DHPR_HUMAN	QDPR	26 kDa	1	1	3			3
Dynactin subunit 5 OS=Homo sapiens OX=9606 GN=DCTN5 PE=1 SV=1	DCTN5_HUMAN	DCTN5	20 kDa	0.14	INF		3	5
Oxysterol-binding protein 1 OS=Homo sapiens OX=9606 GN=OSBP PE=1 SV=1	OSBP1_HUMAN	OSBP	89 kDa	0.35	1.6	2	3	3	2	3
TBC1 domain family member 9B OS=Homo sapiens OX=9606 GN=TBC1D9B PE=1 SV=3	TBC9B_HUMAN	TBC1D9B	141 kDa	0.055	0.2		2		3	3	2
COP9 signalosome complex subunit 5 OS=Homo sapiens OX=9606 GN=COPS5 PE=1 SV=4	CSN5_HUMAN	COPS5	38 kDa	0.87	1.2		3	3	5
Phosducin-like protein 3 OS=Homo sapiens OX=9606 GN=PDCL3 PE=1 SV=1	PDCL3_HUMAN	PDCL3	28 kDa	0.16	3	2	4	3		3
Antigen peptide transporter 2 OS=Homo sapiens OX=9606 GN=TAP2 PE=1 SV=1	TAP2_HUMAN	TAP2	76 kDa	0.9	0.8			5	6
Peptidyl-tRNA hydrolase 2, mitochondrial OS=Homo sapiens OX=9606 GN=PTRH2 PE=1 SV=1	PTH2_HUMAN	PTRH2	19 kDa	0.37	INF		4
Protein ELYS OS=Homo sapiens OX=9606 GN=AHCTF1 PE=1 SV=3	ELYS_HUMAN	AHCTF1	253 kDa	1	1			2		2
28S ribosomal protein S22, mitochondrial OS=Homo sapiens OX=9606 GN=MRPS22 PE=1 SV=1	RT22_HUMAN	MRPS22	41 kDa	0.64	1.5	2	4		2	2
Aldehyde dehydrogenase X, mitochondrial OS=Homo sapiens OX=9606 GN=ALDH1B1 PE=1 SV=3	AL1B1_HUMAN	ALDH1B1	57 kDa	1	1			5	5
Protein AATF OS=Homo sapiens OX=9606 GN=AATF PE=1 SV=1	AATF_HUMAN	AATF	63 kDa	0.88	1.2			5	4
Zinc finger CCCH domain-containing protein 15 OS=Homo sapiens OX=9606 GN=ZC3H15 PE=1 SV=1	ZC3HF_HUMAN	ZC3H15	49 kDa	0.37	0.3			3	3	6
RNA-binding protein Musashi homolog 2 OS=Homo sapiens OX=9606 GN=MSI2 PE=1 SV=1	MSI2H_HUMAN	MSI2	35 kDa	0.52	1.5	2	5	2	3	3
Nucleoporin Nup37 OS=Homo sapiens OX=9606 GN=NUP37 PE=1 SV=1	NUP37_HUMAN	NUP37	37 kDa	0.053	5.5	2	4	5		2
Glomulin OS=Homo sapiens OX=9606 GN=GLMN PE=1 SV=2	GLMN_HUMAN	GLMN	68 kDa	0.12	INF		4	3
General transcription factor II-I OS=Homo sapiens OX=9606 GN=GTF2I PE=1 SV=2	GTF2I_HUMAN	GTF2I	112 kDa	0.18	0				5	2
Mannosyl-oligosaccharide 1,2-alpha-mannosidase IB OS=Homo sapiens OX=9606 GN=MAN1A2 PE=1 SV=1	MA1A2_HUMAN	MAN1A2	73 kDa	0.72	1.3		4	4	4	2
Palladin OS=Homo sapiens OX=9606 GN=PALLD PE=1 SV=3	PALLD_HUMAN	PALLD	151 kDa	0.33	3		3	3	2
SURP and G-patch domain-containing protein 2 OS=Homo sapiens OX=9606 GN=SUGP2 PE=1 SV=2	SUGP2_HUMAN	SUGP2	120 kDa	0.89	1.2		6		2		3
Phosphorylase b kinase regulatory subunit beta OS=Homo sapiens OX=9606 GN=PHKB PE=1 SV=3	KPBB_HUMAN	PHKB	125 kDa	0.61	1.7	3		4		4
Non-specific lipid-transfer protein OS=Homo sapiens OX=9606 GN=SCP2 PE=1 SV=2	NLTP_HUMAN	SCP2	59 kDa	0.16	0				2	4
Zyxin OS=Homo sapiens OX=9606 GN=ZYX PE=1 SV=1	ZYX_HUMAN	ZYX	61 kDa	0.68	2	4				2
Signal transducer and activator of transcription 2 OS=Homo sapiens OX=9606 GN=STAT2 PE=1 SV=1	STAT2_HUMAN	STAT2	98 kDa	0.37	INF		5
Cingulin OS=Homo sapiens OX=9606 GN=CGN PE=1 SV=2	CING_HUMAN	CGN	136 kDa	0.16	0				4	2
SEC23-interacting protein OS=Homo sapiens OX=9606 GN=SEC23IP PE=1 SV=1	S23IP_HUMAN	SEC23IP	111 kDa	0.12	INF	2	2
Nucleolar protein 9 OS=Homo sapiens OX=9606 GN=NOP9 PE=1 SV=1	NOP9_HUMAN	NOP9	69 kDa	0.37	INF			3
60S ribosomal protein L36a-like OS=Homo sapiens OX=9606 GN=RPL36AL PE=1 SV=3	RL36L_HUMAN	RPL36AL	12 kDa	0.37	INF		3
Vitamin D-binding protein OS=Homo sapiens OX=9606 GN=GC PE=1 SV=1	VTDB_HUMAN	GC	53 kDa	0.68	2	4				2
Thioredoxin domain-containing protein 12 OS=Homo sapiens OX=9606 GN=TXNDC12 PE=1 SV=1	TXD12_HUMAN	TXNDC12	19 kDa	0.83	1.3		8		3	3
Signal recognition particle 9 kDa protein OS=Homo sapiens OX=9606 GN=SRP9 PE=1 SV=2	SRP09_HUMAN	SRP9	10 kDa	0.27	0.3		3		5	6
Acyl-CoA-binding protein OS=Homo sapiens OX=9606 GN=DBI PE=1 SV=2	ACBP_HUMAN	DBI	10 kDa	0.24	0				8	2
Long-chain-fatty-acid--CoA ligase 4 OS=Homo sapiens OX=9606 GN=ACSL4 PE=1 SV=2	ACSL4_HUMAN	ACSL4	79 kDa	0.37	INF			6
Tubulin-specific chaperone E OS=Homo sapiens OX=9606 GN=TBCE PE=1 SV=1	TBCE_HUMAN	TBCE	59 kDa	0.64	0.6			3	3		2
Ras-related protein R-Ras2 OS=Homo sapiens OX=9606 GN=RRAS2 PE=1 SV=1	RRAS2_HUMAN	RRAS2	23 kDa	0.52	0.5		3		3	3
Protein FAM98A OS=Homo sapiens OX=9606 GN=FAM98A PE=1 SV=1	FA98A_HUMAN	FAM98A	55 kDa	1	1			2	2
Estradiol 17-beta-dehydrogenase 11 OS=Homo sapiens OX=9606 GN=HSD17B11 PE=1 SV=3	DHB11_HUMAN	HSD17B11	33 kDa	0.23	4.5		5	4		2
Vacuolar protein sorting-associated protein 13C OS=Homo sapiens OX=9606 GN=VPS13C PE=1 SV=1	VP13C_HUMAN	VPS13C	422 kDa	0.37	0				4
NADH dehydrogenase [ubiquinone] 1 alpha subcomplex subunit 10, mitochondrial OS=Homo sapiens OX=9606 GN=NDUFA10 PE=1 SV=1	NDUAA_HUMAN	NDUFA10	41 kDa	0.85	0.8		3		4
Cytospin-A OS=Homo sapiens OX=9606 GN=SPECC1L PE=1 SV=2	CYTSA_HUMAN	SPECC1L	125 kDa	0.12	0					2	2
Translation initiation factor eIF-2B subunit beta OS=Homo sapiens OX=9606 GN=EIF2B2 PE=1 SV=3	EI2BB_HUMAN	EIF2B2	39 kDa	1	1		4		4
Cytosolic Fe-S cluster assembly factor NUBP2 OS=Homo sapiens OX=9606 GN=NUBP2 PE=1 SV=1	NUBP2_HUMAN	NUBP2	29 kDa	0.33	3		3	3		2
Coronin-2A OS=Homo sapiens OX=9606 GN=CORO2A PE=1 SV=2	COR2A_HUMAN	CORO2A	60 kDa	0.59	1.6	3		5	3		2
RNA-binding protein PNO1 OS=Homo sapiens OX=9606 GN=PNO1 PE=1 SV=1	PNO1_HUMAN	PNO1	28 kDa	0.36	3.5		5	2	2
26S proteasome non-ATPase regulatory subunit 9 OS=Homo sapiens OX=9606 GN=PSMD9 PE=1 SV=3	PSMD9_HUMAN	PSMD9	25 kDa	0.21	INF		2	6
ATP-dependent RNA helicase DHX8 OS=Homo sapiens OX=9606 GN=DHX8 PE=1 SV=1	DHX8_HUMAN	DHX8	139 kDa	0.52	0.5		2		2	2
ADP-ribosylation factor-like protein 3 OS=Homo sapiens OX=9606 GN=ARL3 PE=1 SV=2	ARL3_HUMAN	ARL3	20 kDa	0.18	INF	3		7
Partner of Y14 and mago OS=Homo sapiens OX=9606 GN=PYM1 PE=1 SV=1	PYM1_HUMAN	PYM1	23 kDa	0.68	0.5			2		4
Serine/threonine-protein kinase PRP4 homolog OS=Homo sapiens OX=9606 GN=PRPF4B PE=1 SV=3	PRP4B_HUMAN	PRPF4B	117 kDa	0.37	INF		4
Mitochondrial-processing peptidase subunit beta OS=Homo sapiens OX=9606 GN=PMPCB PE=1 SV=2	MPPB_HUMAN	PMPCB	54 kDa	0.42	2.5		2	3		2
HIV Tat-specific factor 1 OS=Homo sapiens OX=9606 GN=HTATSF1 PE=1 SV=1	HTSF1_HUMAN	HTATSF1	86 kDa	0.12	INF		4	3
Chitinase domain-containing protein 1 OS=Homo sapiens OX=9606 GN=CHID1 PE=1 SV=1	CHID1_HUMAN	CHID1	45 kDa	0.3	3.7		7	4	3
Pyruvate carboxylase, mitochondrial OS=Homo sapiens OX=9606 GN=PC PE=1 SV=2	PYC_HUMAN	PC	130 kDa	0.37	0				2
Ubiquitin recognition factor in ER-associated degradation protein 1 OS=Homo sapiens OX=9606 GN=UFD1 PE=1 SV=3	UFD1_HUMAN	UFD1	35 kDa	0.28	5		3	7	2
Syntaxin-binding protein 2 OS=Homo sapiens OX=9606 GN=STXBP2 PE=1 SV=2	STXB2_HUMAN	STXBP2	66 kDa	0.56	3			6		2
Eukaryotic translation initiation factor 2A OS=Homo sapiens OX=9606 GN=EIF2A PE=1 SV=3	EIF2A_HUMAN	EIF2A	65 kDa	0.37	3		2	4	2
Serine/threonine-protein phosphatase 6 catalytic subunit OS=Homo sapiens OX=9606 GN=PPP6C PE=1 SV=1	PPP6_HUMAN	PPP6C	35 kDa	0.25	4		4	4	2
Nuclear protein localization protein 4 homolog OS=Homo sapiens OX=9606 GN=NPLOC4 PE=1 SV=3	NPL4_HUMAN	NPLOC4	68 kDa	0.12	INF		4	4
Periodic tryptophan protein 2 homolog OS=Homo sapiens OX=9606 GN=PWP2 PE=2 SV=2	PWP2_HUMAN	PWP2	102 kDa	0.37	INF			3
Coiled-coil domain-containing protein 87 OS=Homo sapiens OX=9606 GN=CCDC87 PE=1 SV=2	CCD87_HUMAN	CCDC87	96 kDa	0.37	0						2
Protein NipSnap homolog 3A OS=Homo sapiens OX=9606 GN=NIPSNAP3A PE=1 SV=2	NPS3A_HUMAN	NIPSNAP3A	28 kDa	1	1	2			2
Bisphosphoglycerate mutase OS=Homo sapiens OX=9606 GN=BPGM PE=1 SV=2	PMGE_HUMAN	BPGM	30 kDa	0.12	INF	3	4
Probable ATP-dependent RNA helicase DDX59 OS=Homo sapiens OX=9606 GN=DDX59 PE=1 SV=1	DDX59_HUMAN	DDX59	69 kDa	0.14	INF		3	5
SUMO-conjugating enzyme UBC9 OS=Homo sapiens OX=9606 GN=UBE2I PE=1 SV=1	UBC9_HUMAN	UBE2I	18 kDa	0.64	0.6		4		2	5
SRA stem-loop-interacting RNA-binding protein, mitochondrial OS=Homo sapiens OX=9606 GN=SLIRP PE=1 SV=1	SLIRP_HUMAN	SLIRP	12 kDa	0.12	0				7	6
U3 small nucleolar RNA-associated protein 4 homolog OS=Homo sapiens OX=9606 GN=UTP4 PE=1 SV=1	UTP4_HUMAN	UTP4	77 kDa	0.9	1.2			6	5
tRNA methyltransferase 10 homolog C OS=Homo sapiens OX=9606 GN=TRMT10C PE=1 SV=2	TM10C_HUMAN	TRMT10C	47 kDa	0.12	INF		5	4
Inter-alpha-trypsin inhibitor heavy chain H3 OS=Homo sapiens OX=9606 GN=ITIH3 PE=1 SV=2	ITIH3_HUMAN	ITIH3	100 kDa	0.37	INF	9
Liprin-beta-1 OS=Homo sapiens OX=9606 GN=PPFIBP1 PE=1 SV=2	LIPB1_HUMAN	PPFIBP1	114 kDa	0.37	INF	2
Guanylate-binding protein 2 OS=Homo sapiens OX=9606 GN=GBP2 PE=1 SV=3	GBP2_HUMAN	GBP2	67 kDa	0.37	INF		3
Protein VAC14 homolog OS=Homo sapiens OX=9606 GN=VAC14 PE=1 SV=1	VAC14_HUMAN	VAC14	88 kDa	0.12	INF	3	3
Adapter molecule crk OS=Homo sapiens OX=9606 GN=CRK PE=1 SV=2	CRK_HUMAN	CRK	34 kDa	0.61	2.5			5	2
Prolyl 3-hydroxylase 1 OS=Homo sapiens OX=9606 GN=P3H1 PE=1 SV=2	P3H1_HUMAN	P3H1	83 kDa	0.37	0					3
Ankycorbin OS=Homo sapiens OX=9606 GN=RAI14 PE=1 SV=2	RAI14_HUMAN	RAI14	110 kDa	0.37	0				2
Basal cell adhesion molecule OS=Homo sapiens OX=9606 GN=BCAM PE=1 SV=2	BCAM_HUMAN	BCAM	67 kDa	0.16	INF		2	4
Mitotic spindle assembly checkpoint protein MAD2A OS=Homo sapiens OX=9606 GN=MAD2L1 PE=1 SV=1	MD2L1_HUMAN	MAD2L1	24 kDa	1	1			2		2
CCR4-NOT transcription complex subunit 9 OS=Homo sapiens OX=9606 GN=CNOT9 PE=1 SV=1	CNOT9_HUMAN	CNOT9	34 kDa	0.37	INF			5
tRNA pseudouridine synthase A OS=Homo sapiens OX=9606 GN=PUS1 PE=1 SV=3	TRUA_HUMAN	PUS1	47 kDa	0.12	4.5	2	2	5		2
Protein phosphatase 1 regulatory subunit 7 OS=Homo sapiens OX=9606 GN=PPP1R7 PE=1 SV=1	PP1R7_HUMAN	PPP1R7	42 kDa	0.12	INF		4	4
Serine/threonine-protein phosphatase 4 regulatory subunit 1 OS=Homo sapiens OX=9606 GN=PPP4R1 PE=1 SV=1	PP4R1_HUMAN	PPP4R1	107 kDa	0.12	0				3	4
Mitogen-activated protein kinase kinase kinase kinase 4 OS=Homo sapiens OX=9606 GN=MAP4K4 PE=1 SV=2	M4K4_HUMAN	MAP4K4	142 kDa	1	1	2		2	4
tRNA (adenine(58)-N(1))-methyltransferase catalytic subunit TRMT61A OS=Homo sapiens OX=9606 GN=TRMT61A PE=1 SV=1	TRM61_HUMAN	TRMT61A	31 kDa	0.12	INF	3		3
Guanine nucleotide-binding protein-like 1 OS=Homo sapiens OX=9606 GN=GNL1 PE=1 SV=2	GNL1_HUMAN	GNL1	69 kDa	0.45	2		3	5	2	2
28S ribosomal protein S35, mitochondrial OS=Homo sapiens OX=9606 GN=MRPS35 PE=1 SV=1	RT35_HUMAN	MRPS35	37 kDa	0.8	1.3		2	2	3
28S ribosomal protein S23, mitochondrial OS=Homo sapiens OX=9606 GN=MRPS23 PE=1 SV=2	RT23_HUMAN	MRPS23	22 kDa	0.42	0.4	2			2	3
Protein transport protein Sec16A OS=Homo sapiens OX=9606 GN=SEC16A PE=1 SV=3	SC16A_HUMAN	SEC16A	234 kDa	0.13	INF		3	2
Sorbitol dehydrogenase OS=Homo sapiens OX=9606 GN=SORD PE=1 SV=4	DHSO_HUMAN	SORD	38 kDa	0.37	INF			3
Bleomycin hydrolase OS=Homo sapiens OX=9606 GN=BLMH PE=1 SV=1	BLMH_HUMAN	BLMH	53 kDa	0.37	0					3
Brefeldin A-inhibited guanine nucleotide-exchange protein 1 OS=Homo sapiens OX=9606 GN=ARFGEF1 PE=1 SV=2	BIG1_HUMAN	ARFGEF1	209 kDa	1	1	3			3
4-hydroxyphenylpyruvate dioxygenase-like protein OS=Homo sapiens OX=9606 GN=HPDL PE=1 SV=1	HPDL_HUMAN	HPDL	39 kDa	0.85	0.8		3		4
Immunity-related GTPase family Q protein OS=Homo sapiens OX=9606 GN=IRGQ PE=1 SV=1	IRGQ_HUMAN	IRGQ	63 kDa	0.68	0.5			2	4
Spermine synthase OS=Homo sapiens OX=9606 GN=SMS PE=1 SV=2	SPSY_HUMAN	SMS	41 kDa	0.12	INF		4	5
S-formylglutathione hydrolase OS=Homo sapiens OX=9606 GN=ESD PE=1 SV=2	ESTD_HUMAN	ESD	31 kDa	0.42	2.5		3	2	2
Ras association domain-containing protein 8 OS=Homo sapiens OX=9606 GN=RASSF8 PE=1 SV=2	RASF8_HUMAN	RASSF8	48 kDa	0.37	0					2
Leucine-rich repeat-containing protein 47 OS=Homo sapiens OX=9606 GN=LRRC47 PE=1 SV=1	LRC47_HUMAN	LRRC47	63 kDa	0.37	3		3	6		3
Mitotic spindle assembly checkpoint protein MAD1 OS=Homo sapiens OX=9606 GN=MAD1L1 PE=1 SV=2	MD1L1_HUMAN	MAD1L1	83 kDa	0.37	INF			3
Transcription elongation factor A protein 1 OS=Homo sapiens OX=9606 GN=TCEA1 PE=1 SV=2	TCEA1_HUMAN	TCEA1	34 kDa	1	1		3		3
Synaptobrevin homolog YKT6 OS=Homo sapiens OX=9606 GN=YKT6 PE=1 SV=1	YKT6_HUMAN	YKT6	22 kDa	0.12	INF	5		4
Succinate--CoA ligase [ADP/GDP-forming] subunit alpha, mitochondrial OS=Homo sapiens OX=9606 GN=SUCLG1 PE=1 SV=4	SUCA_HUMAN	SUCLG1	36 kDa	0.12	INF		3	3
WD repeat-containing protein 82 OS=Homo sapiens OX=9606 GN=WDR82 PE=1 SV=1	WDR82_HUMAN	WDR82	35 kDa	0.44	2.3		4	3	3
FAST kinase domain-containing protein 4 OS=Homo sapiens OX=9606 GN=TBRG4 PE=1 SV=1	FAKD4_HUMAN	TBRG4	71 kDa	0.33	0.3			3	4	5
Kynurenine--oxoglutarate transaminase 3 OS=Homo sapiens OX=9606 GN=KYAT3 PE=1 SV=1	KAT3_HUMAN	KYAT3	51 kDa	0.37	INF			7
Ubiquitin carboxyl-terminal hydrolase 15 OS=Homo sapiens OX=9606 GN=USP15 PE=1 SV=3	UBP15_HUMAN	USP15	112 kDa	0.49	2.3	5	2			3
Protein virilizer homolog OS=Homo sapiens OX=9606 GN=VIRMA PE=1 SV=2	VIR_HUMAN	VIRMA	202 kDa	0.64	0.6	3			3	2
Diablo homolog, mitochondrial OS=Homo sapiens OX=9606 GN=DIABLO PE=1 SV=1	DBLOH_HUMAN	DIABLO	27 kDa	0.014	INF	2	5	4
Succinate--CoA ligase [GDP-forming] subunit beta, mitochondrial OS=Homo sapiens OX=9606 GN=SUCLG2 PE=1 SV=2	SUCB2_HUMAN	SUCLG2	47 kDa	0.68	2			4		2
Cytosolic acyl coenzyme A thioester hydrolase OS=Homo sapiens OX=9606 GN=ACOT7 PE=1 SV=3	BACH_HUMAN	ACOT7	42 kDa	0.37	INF			8
Protein strawberry notch homolog 1 OS=Homo sapiens OX=9606 GN=SBNO1 PE=1 SV=1	SBNO1_HUMAN	SBNO1	154 kDa	0.63	2.3			7	3
Bifunctional 3'-phosphoadenosine 5'-phosphosulfate synthase 1 OS=Homo sapiens OX=9606 GN=PAPSS1 PE=1 SV=2	PAPS1_HUMAN	PAPSS1	71 kDa	0.14	INF		5	3
Protein transport protein Sec61 subunit beta OS=Homo sapiens OX=9606 GN=SEC61B PE=1 SV=2	SC61B_HUMAN	SEC61B	10 kDa	0.23	0.2		2		7	4
Cytochrome b5 OS=Homo sapiens OX=9606 GN=CYB5A PE=1 SV=2	CYB5_HUMAN	CYB5A	15 kDa	0.61	0.6		4		3	4
Thioredoxin domain-containing protein 17 OS=Homo sapiens OX=9606 GN=TXNDC17 PE=1 SV=1	TXD17_HUMAN	TXNDC17	14 kDa	0.13	0				6	4
ATP synthase subunit e, mitochondrial OS=Homo sapiens OX=9606 GN=ATP5ME PE=1 SV=2	ATP5I_HUMAN	ATP5ME	8 kDa	0.14	0				4	7
Cystathionine gamma-lyase OS=Homo sapiens OX=9606 GN=CTH PE=1 SV=3	CGL_HUMAN	CTH	45 kDa	0.12	INF		4	4
Inter-alpha-trypsin inhibitor heavy chain H4 OS=Homo sapiens OX=9606 GN=ITIH4 PE=1 SV=4	ITIH4_HUMAN	ITIH4	103 kDa	0.37	INF	3
Rho guanine nucleotide exchange factor 2 OS=Homo sapiens OX=9606 GN=ARHGEF2 PE=1 SV=4	ARHG2_HUMAN	ARHGEF2	112 kDa	0.37	INF	4
Ribonuclease P protein subunit p30 OS=Homo sapiens OX=9606 GN=RPP30 PE=1 SV=1	RPP30_HUMAN	RPP30	29 kDa	0.12	INF		3	3
D-aminoacyl-tRNA deacylase 1 OS=Homo sapiens OX=9606 GN=DTD1 PE=1 SV=2	DTD1_HUMAN	DTD1	23 kDa	0.78	1.2		3	2	2		2
Centromere/kinetochore protein zw10 homolog OS=Homo sapiens OX=9606 GN=ZW10 PE=1 SV=3	ZW10_HUMAN	ZW10	89 kDa	0.12	0				3	3
Kinase D-interacting substrate of 220 kDa OS=Homo sapiens OX=9606 GN=KIDINS220 PE=1 SV=3	KDIS_HUMAN	KIDINS220	197 kDa	1	1		3		3
Splicing factor, arginine/serine-rich 15 OS=Homo sapiens OX=9606 GN=SCAF4 PE=1 SV=3	SFR15_HUMAN	SCAF4	126 kDa	0.37	INF			3
Prefoldin subunit 3 OS=Homo sapiens OX=9606 GN=VBP1 PE=1 SV=3	PFD3_HUMAN	VBP1	23 kDa	0.12	INF		3	4
Cilia- and flagella-associated protein 20 OS=Homo sapiens OX=9606 GN=CFAP20 PE=1 SV=1	CFA20_HUMAN	CFAP20	23 kDa	0.61	1.5	3		3		2	2
N-terminal kinase-like protein OS=Homo sapiens OX=9606 GN=SCYL1 PE=1 SV=1	SCYL1_HUMAN	SCYL1	90 kDa	0.37	INF		3
Crooked neck-like protein 1 OS=Homo sapiens OX=9606 GN=CRNKL1 PE=1 SV=4	CRNL1_HUMAN	CRNKL1	100 kDa	0.13	INF	3		2
Aflatoxin B1 aldehyde reductase member 2 OS=Homo sapiens OX=9606 GN=AKR7A2 PE=1 SV=3	ARK72_HUMAN	AKR7A2	40 kDa	0.15	2	3	2	3	2	2
Secretory carrier-associated membrane protein 2 OS=Homo sapiens OX=9606 GN=SCAMP2 PE=1 SV=2	SCAM2_HUMAN	SCAMP2	37 kDa	0.72	1.2	2	2	2	2	3
Opioid growth factor receptor OS=Homo sapiens OX=9606 GN=OGFR PE=1 SV=3	OGFR_HUMAN	OGFR	73 kDa	0.55	0.5		3		2	4
Nucleolar complex protein 4 homolog OS=Homo sapiens OX=9606 GN=NOC4L PE=1 SV=1	NOC4L_HUMAN	NOC4L	58 kDa	0.37	INF			3
RNA-binding protein 12 OS=Homo sapiens OX=9606 GN=RBM12 PE=1 SV=1	RBM12_HUMAN	RBM12	97 kDa	0.12	INF		2	2
NSFL1 cofactor p47 OS=Homo sapiens OX=9606 GN=NSFL1C PE=1 SV=2	NSF1C_HUMAN	NSFL1C	41 kDa	0.14	INF		3	5
Golgi SNAP receptor complex member 2 OS=Homo sapiens OX=9606 GN=GOSR2 PE=1 SV=2	GOSR2_HUMAN	GOSR2	25 kDa	0.37	0						2
Ras-related protein Rab-23 OS=Homo sapiens OX=9606 GN=RAB23 PE=1 SV=1	RAB23_HUMAN	RAB23	27 kDa	0.85	1.3	4			3
Steroid receptor RNA activator 1 OS=Homo sapiens OX=9606 GN=SRA1 PE=1 SV=1	SRA1_HUMAN	SRA1	26 kDa	0.37	INF		2
Extended synaptotagmin-2 OS=Homo sapiens OX=9606 GN=ESYT2 PE=1 SV=1	ESYT2_HUMAN	ESYT2	102 kDa	0.37	INF			4
NAD-dependent malic enzyme, mitochondrial OS=Homo sapiens OX=9606 GN=ME2 PE=1 SV=1	MAOM_HUMAN	ME2	65 kDa	0.37	INF			6
ATP-binding cassette sub-family F member 3 OS=Homo sapiens OX=9606 GN=ABCF3 PE=1 SV=2	ABCF3_HUMAN	ABCF3	80 kDa	0.37	INF			3
Peptidyl-prolyl cis-trans isomerase-like 1 OS=Homo sapiens OX=9606 GN=PPIL1 PE=1 SV=1	PPIL1_HUMAN	PPIL1	18 kDa	0.37	INF		5
Protein O-GlcNAcase OS=Homo sapiens OX=9606 GN=MGEA5 PE=1 SV=2	OGA_HUMAN	MGEA5	103 kDa	0.37	INF	3
Pentatricopeptide repeat domain-containing protein 3, mitochondrial OS=Homo sapiens OX=9606 GN=PTCD3 PE=1 SV=3	PTCD3_HUMAN	PTCD3	79 kDa	0.12	0				4	4
Ribosome-recycling factor, mitochondrial OS=Homo sapiens OX=9606 GN=MRRF PE=1 SV=1	RRFM_HUMAN	MRRF	29 kDa	0.37	0					3
Uridine-cytidine kinase 2 OS=Homo sapiens OX=9606 GN=UCK2 PE=1 SV=1	UCK2_HUMAN	UCK2	29 kDa	1	1			2			2
Cohesin subunit SA-3 OS=Homo sapiens OX=9606 GN=STAG3 PE=1 SV=2	STAG3_HUMAN	STAG3	139 kDa	0.52	0.5		2		2	2
Interferon-inducible double-stranded RNA-dependent protein kinase activator A OS=Homo sapiens OX=9606 GN=PRKRA PE=1 SV=1	PRKRA_HUMAN	PRKRA	34 kDa	0.28	4.5		6	3	2
TIP41-like protein OS=Homo sapiens OX=9606 GN=TIPRL PE=1 SV=2	TIPRL_HUMAN	TIPRL	31 kDa	0.18	INF		2	5
Syntaxin-binding protein 3 OS=Homo sapiens OX=9606 GN=STXBP3 PE=1 SV=2	STXB3_HUMAN	STXBP3	68 kDa	0.37	INF			3
Ubiquitin-conjugating enzyme E2 D2 OS=Homo sapiens OX=9606 GN=UBE2D2 PE=1 SV=1	UB2D2_HUMAN	UBE2D2	17 kDa	0.37	0				3
ATP-dependent RNA helicase DDX54 OS=Homo sapiens OX=9606 GN=DDX54 PE=1 SV=2	DDX54_HUMAN	DDX54	99 kDa	0.37	INF			2
Serine/threonine-protein phosphatase 6 regulatory ankyrin repeat subunit A OS=Homo sapiens OX=9606 GN=ANKRD28 PE=1 SV=5	ANR28_HUMAN	ANKRD28	113 kDa	0.13	INF	2	3
TBC1 domain family member 4 OS=Homo sapiens OX=9606 GN=TBC1D4 PE=1 SV=2	TBCD4_HUMAN	TBC1D4	147 kDa	1	1			2		2
Translation initiation factor eIF-2B subunit epsilon OS=Homo sapiens OX=9606 GN=EIF2B5 PE=1 SV=3	EI2BE_HUMAN	EIF2B5	80 kDa	0.8	1.5	3			2
Transmembrane protein 109 OS=Homo sapiens OX=9606 GN=TMEM109 PE=1 SV=1	TM109_HUMAN	TMEM109	26 kDa	0.37	INF		3
1-phosphatidylinositol 4,5-bisphosphate phosphodiesterase beta-3 OS=Homo sapiens OX=9606 GN=PLCB3 PE=1 SV=2	PLCB3_HUMAN	PLCB3	139 kDa	0.37	0					5
MOB-like protein phocein OS=Homo sapiens OX=9606 GN=MOB4 PE=1 SV=1	PHOCN_HUMAN	MOB4	26 kDa	0.37	INF		3
Protein arginine N-methyltransferase 3 OS=Homo sapiens OX=9606 GN=PRMT3 PE=1 SV=4	ANM3_HUMAN	PRMT3	60 kDa	0.37	INF			3
Exosome complex exonuclease RRP44 OS=Homo sapiens OX=9606 GN=DIS3 PE=1 SV=2	RRP44_HUMAN	DIS3	109 kDa	0.42	2.5	2		3	2
Caspase-3 OS=Homo sapiens OX=9606 GN=CASP3 PE=1 SV=2	CASP3_HUMAN	CASP3	32 kDa	0.1	4	2	4	2	2
Rho GTPase-activating protein 17 OS=Homo sapiens OX=9606 GN=ARHGAP17 PE=1 SV=1	RHG17_HUMAN	ARHGAP17	95 kDa	0.78	1.2	2	3		2	2
Leucyl-cystinyl aminopeptidase OS=Homo sapiens OX=9606 GN=LNPEP PE=1 SV=3	LCAP_HUMAN	LNPEP	117 kDa	0.52	2		2	2	2
2',5'-phosphodiesterase 12 OS=Homo sapiens OX=9606 GN=PDE12 PE=1 SV=2	PDE12_HUMAN	PDE12	67 kDa	0.37	INF		3
Signal recognition particle 19 kDa protein OS=Homo sapiens OX=9606 GN=SRP19 PE=1 SV=3	SRP19_HUMAN	SRP19	16 kDa	0.37	INF		4
A-kinase anchor protein 8 OS=Homo sapiens OX=9606 GN=AKAP8 PE=1 SV=1	AKAP8_HUMAN	AKAP8	76 kDa	0.37	0					3
FAD synthase OS=Homo sapiens OX=9606 GN=FLAD1 PE=1 SV=1	FAD1_HUMAN	FLAD1	65 kDa	0.68	2	4			2
Leucine-rich repeat-containing protein 1 OS=Homo sapiens OX=9606 GN=LRRC1 PE=1 SV=1	LRRC1_HUMAN	LRRC1	59 kDa	1	1			3	3
NEDD8-activating enzyme E1 catalytic subunit OS=Homo sapiens OX=9606 GN=UBA3 PE=1 SV=2	UBA3_HUMAN	UBA3	52 kDa	1	1	2				2
Elongation factor-like GTPase 1 OS=Homo sapiens OX=9606 GN=EFL1 PE=1 SV=2	EFL1_HUMAN	EFL1	125 kDa	0.52	2		2	2	2
Choline transporter-like protein 2 OS=Homo sapiens OX=9606 GN=SLC44A2 PE=1 SV=3	CTL2_HUMAN	SLC44A2	80 kDa	0.37	INF			3
Monoacylglycerol lipase ABHD12 OS=Homo sapiens OX=9606 GN=ABHD12 PE=1 SV=2	ABD12_HUMAN	ABHD12	45 kDa	0.61	2.5			5	2
H/ACA ribonucleoprotein complex subunit 2 OS=Homo sapiens OX=9606 GN=NHP2 PE=1 SV=1	NHP2_HUMAN	NHP2	17 kDa	0.37	INF		4
PDZ and LIM domain protein 1 OS=Homo sapiens OX=9606 GN=PDLIM1 PE=1 SV=4	PDLI1_HUMAN	PDLIM1	36 kDa	1	1		2		2
Alpha-2-macroglobulin receptor-associated protein OS=Homo sapiens OX=9606 GN=LRPAP1 PE=1 SV=1	AMRP_HUMAN	LRPAP1	41 kDa	0.37	0					6
Focadhesin OS=Homo sapiens OX=9606 GN=FOCAD PE=1 SV=1	FOCAD_HUMAN	FOCAD	200 kDa	0.37	INF			2
Ras-related protein Rap-2b OS=Homo sapiens OX=9606 GN=RAP2B PE=1 SV=1	RAP2B_HUMAN	RAP2B	21 kDa	0.14	INF		3	5
Transcription factor A, mitochondrial OS=Homo sapiens OX=9606 GN=TFAM PE=1 SV=1	TFAM_HUMAN	TFAM	29 kDa	0.8	1.5		3			2
Deoxycytidylate deaminase OS=Homo sapiens OX=9606 GN=DCTD PE=1 SV=2	DCTD_HUMAN	DCTD	20 kDa	0.37	0						5
EKC/KEOPS complex subunit TP53RK OS=Homo sapiens OX=9606 GN=TP53RK PE=1 SV=2	PRPK_HUMAN	TP53RK	28 kDa	0.16	0				2	4
Metastasis-associated protein MTA3 OS=Homo sapiens OX=9606 GN=MTA3 PE=1 SV=2	MTA3_HUMAN	MTA3	68 kDa	0.42	2.5		3	2	2
COP9 signalosome complex subunit 2 OS=Homo sapiens OX=9606 GN=COPS2 PE=1 SV=1	CSN2_HUMAN	COPS2	52 kDa	0.8	0.8			3	2	2
Echinoderm microtubule-associated protein-like 4 OS=Homo sapiens OX=9606 GN=EML4 PE=1 SV=3	EMAL4_HUMAN	EML4	109 kDa	0.37	INF			2
Translation initiation factor eIF-2B subunit delta OS=Homo sapiens OX=9606 GN=EIF2B4 PE=1 SV=2	EI2BD_HUMAN	EIF2B4	58 kDa	0.37	INF		2
Ladinin-1 OS=Homo sapiens OX=9606 GN=LAD1 PE=1 SV=2	LAD1_HUMAN	LAD1	57 kDa	0.37	0					4
Vacuolar protein sorting-associated protein 37B OS=Homo sapiens OX=9606 GN=VPS37B PE=1 SV=1	VP37B_HUMAN	VPS37B	31 kDa	0.37	INF			2
Gamma-glutamyl hydrolase OS=Homo sapiens OX=9606 GN=GGH PE=1 SV=2	GGH_HUMAN	GGH	36 kDa	0.18	INF		5	2
Leucine-rich repeat-containing protein 40 OS=Homo sapiens OX=9606 GN=LRRC40 PE=1 SV=1	LRC40_HUMAN	LRRC40	68 kDa	0.16	INF		4	2
Protein wntless homolog OS=Homo sapiens OX=9606 GN=WLS PE=1 SV=2	WLS_HUMAN	WLS	62 kDa	0.18	INF		2	5
ATP-binding cassette sub-family F member 2 OS=Homo sapiens OX=9606 GN=ABCF2 PE=1 SV=2	ABCF2_HUMAN	ABCF2	71 kDa	0.37	0				2
Ester hydrolase C11orf54 OS=Homo sapiens OX=9606 GN=C11orf54 PE=1 SV=1	CK054_HUMAN	C11orf54	35 kDa	0.37	INF		4
SWI/SNF-related matrix-associated actin-dependent regulator of chromatin subfamily A containing DEAD/H box 1 OS=Homo sapiens OX=9606 GN=SMARCAD1 PE=1 SV=2	SMRCD_HUMAN	SMARCAD1	117 kDa	0.37	INF		4
Shootin-1 OS=Homo sapiens OX=9606 GN=SHTN1 PE=1 SV=4	SHOT1_HUMAN	SHTN1	72 kDa	1	1			3		3
Tubulin-folding cofactor B OS=Homo sapiens OX=9606 GN=TBCB PE=1 SV=2	TBCB_HUMAN	TBCB	27 kDa	0.14	INF		5	3
7-dehydrocholesterol reductase OS=Homo sapiens OX=9606 GN=DHCR7 PE=1 SV=1	DHCR7_HUMAN	DHCR7	54 kDa	0.36	3.5		2	5	2
Monocarboxylate transporter 4 OS=Homo sapiens OX=9606 GN=SLC16A3 PE=1 SV=1	MOT4_HUMAN	SLC16A3	49 kDa	0.42	2.5		2	3	2
Sigma non-opioid intracellular receptor 1 OS=Homo sapiens OX=9606 GN=SIGMAR1 PE=1 SV=1	SGMR1_HUMAN	SIGMAR1	25 kDa	0.37	INF		4
Phosphatidylinositol transfer protein alpha isoform OS=Homo sapiens OX=9606 GN=PITPNA PE=1 SV=2	PIPNA_HUMAN	PITPNA	32 kDa	0.37	INF		5
Mitochondrial fission 1 protein OS=Homo sapiens OX=9606 GN=FIS1 PE=1 SV=2	FIS1_HUMAN	FIS1	17 kDa	0.37	INF		4
U6 snRNA-associated Sm-like protein LSm2 OS=Homo sapiens OX=9606 GN=LSM2 PE=1 SV=1	LSM2_HUMAN	LSM2	11 kDa	0.12	0				5	5
Serine/threonine-protein phosphatase 2A 56 kDa regulatory subunit gamma isoform OS=Homo sapiens OX=9606 GN=PPP2R5C PE=1 SV=3	2A5G_HUMAN	PPP2R5C	61 kDa	0.37	INF			3
Transcriptional activator protein Pur-alpha OS=Homo sapiens OX=9606 GN=PURA PE=1 SV=2	PURA_HUMAN	PURA	35 kDa	0.13	INF		3	2
Actin-related protein 2/3 complex subunit 5 OS=Homo sapiens OX=9606 GN=ARPC5 PE=1 SV=3	ARPC5_HUMAN	ARPC5	16 kDa	0.68	2		4		2
Riboflavin kinase OS=Homo sapiens OX=9606 GN=RFK PE=1 SV=2	RIFK_HUMAN	RFK	18 kDa	0.8	1.5		6			4
Dynein light chain 2, cytoplasmic OS=Homo sapiens OX=9606 GN=DYNLL2 PE=1 SV=1	DYL2_HUMAN	DYNLL2	10 kDa	0.37	INF		2
Oxysterol-binding protein-related protein 8 OS=Homo sapiens OX=9606 GN=OSBPL8 PE=1 SV=3	OSBL8_HUMAN	OSBPL8	101 kDa	0.37	INF			2
Oligoribonuclease, mitochondrial OS=Homo sapiens OX=9606 GN=REXO2 PE=1 SV=3	ORN_HUMAN	REXO2	27 kDa	0.37	0					3
Elongation factor G, mitochondrial OS=Homo sapiens OX=9606 GN=GFM1 PE=1 SV=2	EFGM_HUMAN	GFM1	83 kDa	0.12	INF		2	2
Arf-GAP with Rho-GAP domain, ANK repeat and PH domain-containing protein 1 OS=Homo sapiens OX=9606 GN=ARAP1 PE=1 SV=3	ARAP1_HUMAN	ARAP1	162 kDa	0.37	INF			3
CCAAT/enhancer-binding protein zeta OS=Homo sapiens OX=9606 GN=CEBPZ PE=1 SV=3	CEBPZ_HUMAN	CEBPZ	121 kDa	0.37	INF		2
Ribulose-phosphate 3-epimerase OS=Homo sapiens OX=9606 GN=RPE PE=1 SV=1	RPE_HUMAN	RPE	25 kDa	1	1	2				2
DnaJ homolog subfamily C member 13 OS=Homo sapiens OX=9606 GN=DNAJC13 PE=1 SV=5	DJC13_HUMAN	DNAJC13	254 kDa	0.12	INF		2	2
Olfactomedin-like protein 2A OS=Homo sapiens OX=9606 GN=OLFML2A PE=2 SV=1	OLM2A_HUMAN	OLFML2A	73 kDa	0.37	INF			2
Protein FRG1 OS=Homo sapiens OX=9606 GN=FRG1 PE=1 SV=1	FRG1_HUMAN	FRG1	29 kDa	0.25	1.7	2	3	2	2	2
GPI-anchor transamidase OS=Homo sapiens OX=9606 GN=PIGK PE=1 SV=2	GPI8_HUMAN	PIGK	45 kDa	0.12	INF		3	3
DNA repair protein XRCC1 OS=Homo sapiens OX=9606 GN=XRCC1 PE=1 SV=2	XRCC1_HUMAN	XRCC1	69 kDa	0.37	0					2
Nucleolar GTP-binding protein 2 OS=Homo sapiens OX=9606 GN=GNL2 PE=1 SV=1	NOG2_HUMAN	GNL2	84 kDa	0.8	1.5			3	2
RNA-binding protein with serine-rich domain 1 OS=Homo sapiens OX=9606 GN=RNPS1 PE=1 SV=1	RNPS1_HUMAN	RNPS1	34 kDa	0.16	INF	2		4
Putative ankyrin repeat domain-containing protein 31 OS=Homo sapiens OX=9606 GN=ANKRD31 PE=5 SV=2	ANR31_HUMAN	ANKRD31	211 kDa	0.37	0					2
Prolactin regulatory element-binding protein OS=Homo sapiens OX=9606 GN=PREB PE=1 SV=2	PREB_HUMAN	PREB	45 kDa	0.37	INF			2
39S ribosomal protein L39, mitochondrial OS=Homo sapiens OX=9606 GN=MRPL39 PE=1 SV=3	RM39_HUMAN	MRPL39	39 kDa	0.37	INF		4
RNA 3'-terminal phosphate cyclase-like protein OS=Homo sapiens OX=9606 GN=RCL1 PE=1 SV=3	RCL1_HUMAN	RCL1	41 kDa	0.37	INF			4
DCN1-like protein 1 OS=Homo sapiens OX=9606 GN=DCUN1D1 PE=1 SV=1	DCNL1_HUMAN	DCUN1D1	30 kDa	0.8	1.5	3			2
Serine/threonine-protein phosphatase 2A 56 kDa regulatory subunit epsilon isoform OS=Homo sapiens OX=9606 GN=PPP2R5E PE=1 SV=1	2A5E_HUMAN	PPP2R5E	55 kDa	0.42	2.5	3		2	2
Dermcidin OS=Homo sapiens OX=9606 GN=DCD PE=1 SV=2	DCD_HUMAN	DCD	11 kDa	0.37	0				4
Heterochromatin protein 1-binding protein 3 OS=Homo sapiens OX=9606 GN=HP1BP3 PE=1 SV=1	HP1B3_HUMAN	HP1BP3	61 kDa	0.8	1.5			3		2
Nucleoporin NUP35 OS=Homo sapiens OX=9606 GN=NUP35 PE=1 SV=1	NUP35_HUMAN	NUP35	35 kDa	1	1		3		3
WD repeat and HMG-box DNA-binding protein 1 OS=Homo sapiens OX=9606 GN=WDHD1 PE=1 SV=1	WDHD1_HUMAN	WDHD1	126 kDa	0.64	0.6		3		2	3
39S ribosomal protein L46, mitochondrial OS=Homo sapiens OX=9606 GN=MRPL46 PE=1 SV=1	RM46_HUMAN	MRPL46	32 kDa	1	1			2	2
Fibulin-1 OS=Homo sapiens OX=9606 GN=FBLN1 PE=1 SV=4	FBLN1_HUMAN	FBLN1	77 kDa	0.13	INF	3	2
Torsin-1A OS=Homo sapiens OX=9606 GN=TOR1A PE=1 SV=1	TOR1A_HUMAN	TOR1A	38 kDa	0.37	INF		4
Lymphokine-activated killer T-cell-originated protein kinase OS=Homo sapiens OX=9606 GN=PBK PE=1 SV=3	TOPK_HUMAN	PBK	36 kDa	0.85	1.2		3	2	4
Epidermal growth factor receptor kinase substrate 8-like protein 2 OS=Homo sapiens OX=9606 GN=EPS8L2 PE=1 SV=2	ES8L2_HUMAN	EPS8L2	81 kDa	0.64	1.7	3		2	3
General transcription factor 3C polypeptide 4 OS=Homo sapiens OX=9606 GN=GTF3C4 PE=1 SV=2	TF3C4_HUMAN	GTF3C4	92 kDa	0.37	0				4
E3 ubiquitin-protein ligase UBR5 OS=Homo sapiens OX=9606 GN=UBR5 PE=1 SV=2	UBR5_HUMAN	UBR5	309 kDa	0.37	INF			4
Ferritin heavy chain OS=Homo sapiens OX=9606 GN=FTH1 PE=1 SV=2	FRIH_HUMAN	FTH1	21 kDa	0.16	0				4	2
Apolipoprotein L2 OS=Homo sapiens OX=9606 GN=APOL2 PE=1 SV=1	APOL2_HUMAN	APOL2	37 kDa	0.37	INF		6
Pleckstrin homology domain-containing family F member 1 OS=Homo sapiens OX=9606 GN=PLEKHF1 PE=1 SV=3	PKHF1_HUMAN	PLEKHF1	31 kDa	0.13	INF		3	2
RNA polymerase II-associated protein 3 OS=Homo sapiens OX=9606 GN=RPAP3 PE=1 SV=2	RPAP3_HUMAN	RPAP3	76 kDa	0.37	INF			2
Serine/threonine-protein kinase TBK1 OS=Homo sapiens OX=9606 GN=TBK1 PE=1 SV=1	TBK1_HUMAN	TBK1	84 kDa	0.33	3		3	3	2
Zinc finger protein 540 OS=Homo sapiens OX=9606 GN=ZNF540 PE=1 SV=1	ZN540_HUMAN	ZNF540	77 kDa	0.37	INF			2
DnaJ homolog subfamily B member 6 OS=Homo sapiens OX=9606 GN=DNAJB6 PE=1 SV=2	DNJB6_HUMAN	DNAJB6	36 kDa	0.37	INF		5
Ribosomal RNA processing protein 1 homolog A OS=Homo sapiens OX=9606 GN=RRP1 PE=1 SV=1	RRP1_HUMAN	RRP1	53 kDa	0.12	INF		3	3
YLP motif-containing protein 1 OS=Homo sapiens OX=9606 GN=YLPM1 PE=1 SV=4	YLPM1_HUMAN	YLPM1	242 kDa	0.37	INF		2
ER membrane protein complex subunit 2 OS=Homo sapiens OX=9606 GN=EMC2 PE=1 SV=1	EMC2_HUMAN	EMC2	35 kDa	0.12	INF		4	3
Replication factor C subunit 2 OS=Homo sapiens OX=9606 GN=RFC2 PE=1 SV=3	RFC2_HUMAN	RFC2	39 kDa	1	1			4	4
Glutaredoxin-related protein 5, mitochondrial OS=Homo sapiens OX=9606 GN=GLRX5 PE=1 SV=2	GLRX5_HUMAN	GLRX5	17 kDa	0.37	0				3
Mitochondrial amidoxime-reducing component 1 OS=Homo sapiens OX=9606 GN=MARC1 PE=1 SV=1	MARC1_HUMAN	MARC1	38 kDa	0.12	INF		5	4
mRNA export factor OS=Homo sapiens OX=9606 GN=RAE1 PE=1 SV=1	RAE1L_HUMAN	RAE1	41 kDa	0.12	INF		3	4
WD repeat-containing protein 3 OS=Homo sapiens OX=9606 GN=WDR3 PE=1 SV=1	WDR3_HUMAN	WDR3	106 kDa	0.8	0.7			4	6
Ubiquitin carboxyl-terminal hydrolase isozyme L5 OS=Homo sapiens OX=9606 GN=UCHL5 PE=1 SV=3	UCHL5_HUMAN	UCHL5	38 kDa	1	1		5		5
Cytochrome c oxidase subunit 6B1 OS=Homo sapiens OX=9606 GN=COX6B1 PE=1 SV=2	CX6B1_HUMAN	COX6B1	10 kDa	0.12	0				5	5
Splicing factor 3B subunit 5 OS=Homo sapiens OX=9606 GN=SF3B5 PE=1 SV=1	SF3B5_HUMAN	SF3B5	10 kDa	0.16	0				3	6
1,4-alpha-glucan-branching enzyme OS=Homo sapiens OX=9606 GN=GBE1 PE=1 SV=3	GLGB_HUMAN	GBE1	80 kDa	0.37	INF		4
Serine/arginine-rich splicing factor 11 OS=Homo sapiens OX=9606 GN=SRSF11 PE=1 SV=1	SRS11_HUMAN	SRSF11	54 kDa	0.37	INF		3
Nicalin OS=Homo sapiens OX=9606 GN=NCLN PE=1 SV=2	NCLN_HUMAN	NCLN	63 kDa	0.37	0					4
ORM1-like protein 1 OS=Homo sapiens OX=9606 GN=ORMDL1 PE=1 SV=1	ORML1_HUMAN	ORMDL1	17 kDa	0.37	INF		6
Cleavage and polyadenylation specificity factor subunit 2 OS=Homo sapiens OX=9606 GN=CPSF2 PE=1 SV=2	CPSF2_HUMAN	CPSF2	88 kDa	0.8	1.5			3		2
Endophilin-A2 OS=Homo sapiens OX=9606 GN=SH3GL1 PE=1 SV=1	SH3G1_HUMAN	SH3GL1	41 kDa	0.37	INF			3
Triple functional domain protein OS=Homo sapiens OX=9606 GN=TRIO PE=1 SV=2	TRIO_HUMAN	TRIO	347 kDa	0.37	INF		4
SRSF protein kinase 1 OS=Homo sapiens OX=9606 GN=SRPK1 PE=1 SV=2	SRPK1_HUMAN	SRPK1	74 kDa	0.52	2		2	2	2
Prefoldin subunit 2 OS=Homo sapiens OX=9606 GN=PFDN2 PE=1 SV=1	PFD2_HUMAN	PFDN2	17 kDa	0.37	INF		4
Thymidine kinase, cytosolic OS=Homo sapiens OX=9606 GN=TK1 PE=1 SV=2	KITH_HUMAN	TK1	25 kDa	0.8	0.7		2			3
28S ribosomal protein S27, mitochondrial OS=Homo sapiens OX=9606 GN=MRPS27 PE=1 SV=3	RT27_HUMAN	MRPS27	48 kDa	0.37	3	2	4			2
Protein YIF1A OS=Homo sapiens OX=9606 GN=YIF1A PE=1 SV=2	YIF1A_HUMAN	YIF1A	32 kDa	0.52	2	2	2			2
Pumilio homolog 1 OS=Homo sapiens OX=9606 GN=PUM1 PE=1 SV=3	PUM1_HUMAN	PUM1	126 kDa	0.8	0.7		2		3
Methylthioribose-1-phosphate isomerase OS=Homo sapiens OX=9606 GN=MRI1 PE=1 SV=1	MTNA_HUMAN	MRI1	39 kDa	0.37	INF			3
Exosome complex component MTR3 OS=Homo sapiens OX=9606 GN=EXOSC6 PE=1 SV=1	EXOS6_HUMAN	EXOSC6	28 kDa	0.12	INF	2		2
Galectin-3-binding protein OS=Homo sapiens OX=9606 GN=LGALS3BP PE=1 SV=1	LG3BP_HUMAN	LGALS3BP	65 kDa	0.37	INF	2
Terminal uridylyltransferase 4 OS=Homo sapiens OX=9606 GN=TUT4 PE=1 SV=3	TUT4_HUMAN	TUT4	185 kDa	0.37	0						2
Plexin-B2 OS=Homo sapiens OX=9606 GN=PLXNB2 PE=1 SV=3	PLXB2_HUMAN	PLXNB2	205 kDa	0.37	INF		2
General transcription factor 3C polypeptide 3 OS=Homo sapiens OX=9606 GN=GTF3C3 PE=1 SV=1	TF3C3_HUMAN	GTF3C3	101 kDa	0.37	INF		2
CLIP-associating protein 2 OS=Homo sapiens OX=9606 GN=CLASP2 PE=1 SV=2	CLAP2_HUMAN	CLASP2	141 kDa	0.37	INF			2
Serine/threonine-protein kinase MRCK gamma OS=Homo sapiens OX=9606 GN=CDC42BPG PE=1 SV=2	MRCKG_HUMAN	CDC42BPG	172 kDa	0.37	0				4
Mediator of RNA polymerase II transcription subunit 1 OS=Homo sapiens OX=9606 GN=MED1 PE=1 SV=4	MED1_HUMAN	MED1	168 kDa	0.37	0					3
Mediator of RNA polymerase II transcription subunit 23 OS=Homo sapiens OX=9606 GN=MED23 PE=1 SV=2	MED23_HUMAN	MED23	156 kDa	0.68	0.5		2		4
Non-histone chromosomal protein HMG-14 OS=Homo sapiens OX=9606 GN=HMGN1 PE=1 SV=3	HMGN1_HUMAN	HMGN1	11 kDa	0.13	INF		3	2
START domain-containing protein 10 OS=Homo sapiens OX=9606 GN=STARD10 PE=1 SV=2	STA10_HUMAN	STARD10	33 kDa	0.37	INF	2
RNA-binding protein 12B OS=Homo sapiens OX=9606 GN=RBM12B PE=1 SV=2	RB12B_HUMAN	RBM12B	118 kDa	0.85	0.8		3		4
Tumor necrosis factor alpha-induced protein 2 OS=Homo sapiens OX=9606 GN=TNFAIP2 PE=2 SV=2	TNAP2_HUMAN	TNFAIP2	73 kDa	0.37	INF		5
Sorting nexin-13 OS=Homo sapiens OX=9606 GN=SNX13 PE=1 SV=4	SNX13_HUMAN	SNX13	112 kDa	0.37	0				3
Negative elongation factor B OS=Homo sapiens OX=9606 GN=NELFB PE=1 SV=1	NELFB_HUMAN	NELFB	66 kDa	0.64	1.7		2	3	3
DNA primase large subunit OS=Homo sapiens OX=9606 GN=PRIM2 PE=1 SV=2	PRI2_HUMAN	PRIM2	59 kDa	0.37	INF			4
Kinesin-like protein KIF2A OS=Homo sapiens OX=9606 GN=KIF2A PE=1 SV=3	KIF2A_HUMAN	KIF2A	80 kDa	0.37	INF			3
Protein unc-45 homolog A OS=Homo sapiens OX=9606 GN=UNC45A PE=1 SV=1	UN45A_HUMAN	UNC45A	103 kDa	0.37	0					3
Alpha-aminoadipic semialdehyde synthase, mitochondrial OS=Homo sapiens OX=9606 GN=AASS PE=1 SV=1	AASS_HUMAN	AASS	102 kDa	0.68	2			4	2
Golgi apparatus protein 1 OS=Homo sapiens OX=9606 GN=GLG1 PE=1 SV=2	GSLG1_HUMAN	GLG1	135 kDa	0.37	INF			3
Integrin-linked protein kinase OS=Homo sapiens OX=9606 GN=ILK PE=1 SV=2	ILK_HUMAN	ILK	51 kDa	1	1			2	2
Glycogenin-1 OS=Homo sapiens OX=9606 GN=GYG1 PE=1 SV=4	GLYG_HUMAN	GYG1	39 kDa	0.37	0				2
Ubiquitin-like domain-containing CTD phosphatase 1 OS=Homo sapiens OX=9606 GN=UBLCP1 PE=1 SV=2	UBCP1_HUMAN	UBLCP1	37 kDa	0.37	INF		2
[truncated: 339 more rows]
